# Supplementary material for: The genetic basis of a social polymorphism in halictid bees
Source: Nat Commun. 2018 Oct 18;9:4338. doi: 10.1038/s41467-018-06824-8 (PMC6194137; doi:10.1038/s41467-018-06824-8)
Supplement: Supplementary file 3 — Supplementary Data 1 [file 41467_2018_6824_MOESM3_ESM.xlsx]

## Sheet: sample_info.txt
Filename	Plate	Well	SiteName	Population	Region	Behavior	Sex	Latitude	Longitude	# Reads	Depth
calceatum_3_ACAGTG_calWGS_1	JS03	B08	THO-20-07	CAL	Provence	social	Male	44.1181	5.25848	86695016	23.0845
SDK1-C3_FCC4T91ACXX_L6_CHKPEI14060179	SDK1	C03	RIM-28-08	CAL	Midi-Pyrenees	social	Male	43.0104	1.16567	110864896	29.5202
KMT2L-A6_FCC4TW7ACXX_L4_CHKPEI14060030	KMT2L	A06	AIL-13-5	DOR	Dordogne	social	Male	44.8438	1.30782	99007032	26.3628
KMT2L-A7_FCC4TW7ACXX_L6_CHKPEI14060037	KMT2L	A07	AIL-13-3	DOR	Dordogne	social	Male	44.8438	1.30782	99852980	26.5881
KMT2L-A8_FCC4TW7ACXX_L6_CHKPEI14060038	KMT2L	A08	AIL-13-4	DOR	Dordogne	social	Male	44.8438	1.30782	97611620	25.9913
KMT2L-B2_FCC4TW7ACXX_L4_CHKPEI14060027	KMT2L	B02	AIL-13-15	DOR	Dordogne	social	Male	44.8438	1.30782	103331108	27.5142
KMT2L-B5_FCC4TW7ACXX_L4_CHKPEI14060028	KMT2L	B05	AIL-12-4	DOR	Dordogne	social	Male	44.8438	1.30782	108736904	28.9536
KMT2L-C6_FCC4TAYACXX_L3_CHKPEI14060129	KMT2L	C06	AIL-13-4	DOR	Dordogne	social	Male	44.8438	1.30782	82814640	22.0512
KMT2L-C10_FCC4TWCACXX_L1_CHKPEI14060114	KMT2L	C10	AIL-13-4	DOR	Dordogne	social	Male	44.8438	1.30782	75510542	20.1064
KMT2L-D4_FCC4TWCACXX_L3_CHKPEI14060117	KMT2L	D04	AIL-13-4	DOR	Dordogne	social	Male	44.8438	1.30782	100103466	26.6548
KMT2L-D9_FCC4TAYACXX_L3_CHKPEI14060130	KMT2L	D09	AIL-13-2	DOR	Dordogne	social	Male	44.8438	1.30782	82793750	22.0457
KMT2L-D10_FCC4TAYACXX_L3_CHKPEI14060131	KMT2L	D10	AIL-13-4	DOR	Dordogne	social	Male	44.8438	1.30782	96020792	25.5677
KMT2L-D11_FCC4TAYACXX_L3_CHKPEI14060132	KMT2L	D11	AIL-13-4	DOR	Dordogne	social	Male	44.8438	1.30782	89532748	23.8401
KMT2L-E2_FCC4TBVACXX_L6_CHKPEI14060133	KMT2L	E02	AIL-13-3	DOR	Dordogne	social	Male	44.8438	1.30782	77290168	20.5802
KMT2L-E3_FCC4TBVACXX_L6_CHKPEI14060134	KMT2L	E03	AIL-13-3	DOR	Dordogne	social	Male	44.8438	1.30782	75559334	20.1193
KMT2L-E9_FCC4TUYACXX_L6_CHKPEI14060153	KMT2L	E09	AIL-13-4	DOR	Dordogne	social	Male	44.8438	1.30782	106767280	28.4292
KMT2L-E11_FCC4TUYACXX_L6_CHKPEI14060154	KMT2L	E11	AIL-13-4	DOR	Dordogne	social	Male	44.8438	1.30782	84170144	22.4122
KMT2L-F1_FCC4T2KACXX_L3_CHKPEI14060155	KMT2L	F01	AIL-13-3	DOR	Dordogne	social	Male	44.8438	1.30782	98588266	26.2513
KMT2L-F2_FCC4T2JACXX_L7_CHKPEI14060076	KMT2L	F02	AIL-13-4	DOR	Dordogne	social	Male	44.8438	1.30782	92232236	24.5589
KMT2L-F9_FCC4T2JACXX_L7_CHKPEI14060077	KMT2L	F09	AIL-13-5	DOR	Dordogne	social	Male	44.8438	1.30782	102037876	27.1698
KMT2L-F12_FCC4T2JACXX_L7_CHKPEI14060078	KMT2L	F12	AIL-13-3	DOR	Dordogne	social	Male	44.8438	1.30782	90964888	24.2214
KMT3L-E1_FCC4TUYACXX_L8_CHKPEI14060069	KMT3L	E01	AIL-13-5	DOR	Dordogne	social	Male	44.8438	1.30782	70913534	18.8823
SDK-photo-05_FCC4TV3ACXX_L3_CHKPEI14060095	SDK-photo	SDK-photo-05	SAR-13-1	DOR	Dordogne	social	Male	44.8438	1.30782	97206562	25.8834
SDK-photo-06_FCC4TUFACXX_L7_CHKPEI14060084	SDK-photo	SDK-photo-06	SAR-13-1	DOR	Dordogne	social	Male	44.8438	1.30782	112630214	29.9903
SDK-photo-10_FCC4TV3ACXX_L1_CHKPEI14060087	SDK-photo	SDK-photo-10	SAR-13-1	DOR	Dordogne	social	Male	44.8438	1.30782	91975342	24.4905
SDK-photo-12_FCC4TEBACXX_L7_CHKPEI14060170	SDK-photo	SDK-photo-12	SAR-13-1	DOR	Dordogne	social	Male	44.8438	1.30782	100172652	26.6732
SDK-photo-44_FCC4T5VACXX_L3_CHKPEI14060148	SDK-photo	SDK-photo-44	SAR-13-1	DOR	Dordogne	social	Male	44.8438	1.30782	77813186	20.7195
KMT2L-B6_FCC4TW7ACXX_L2_CHKPEI14060043	KMT2L	B06	RIM-BR-13-1	RIM	Midi-Pyrenees	social	Male	43.0104	1.16567	77876662	20.7364
KMT2L-B7_FCC4TAYACXX_L3_CHKPEI14060127	KMT2L	B07	RIM-BR-13-1	RIM	Midi-Pyrenees	social	Male	43.0104	1.16567	75574972	20.1235
KMT2L-C3_FCC4TW7ACXX_L4_CHKPEI14060031	KMT2L	C03	RIM-BR-13-1	RIM	Midi-Pyrenees	social	Male	43.0104	1.16567	99671814	26.5398
KMT2L-C5_FCC4TW7ACXX_L2_CHKPEI14060040	KMT2L	C05	RIM-BR-31-1	RIM	Midi-Pyrenees	social	Male	43.0104	1.16567	83094758	22.1258
KMT2L-D2_FCC4TW7ACXX_L4_CHKPEI14060032	KMT2L	D02	RIM-BR-13-1	RIM	Midi-Pyrenees	social	Male	43.0104	1.16567	92979684	24.7579
KMT2L-D7_FCC4TWCACXX_L3_CHKPEI14060120	KMT2L	D07	RIM-BR-13-1	RIM	Midi-Pyrenees	social	Male	43.0104	1.16567	104165094	27.7363
KMT2L-D12_FCC4TAYACXX_L1_CHKPEI14060121	KMT2L	D12	RIM-BR-13-1	RIM	Midi-Pyrenees	social	Male	43.0104	1.16567	99342892	26.4522
KMT2L-E1_FCC4TW7ACXX_L2_CHKPEI14060039	KMT2L	E01	RIM-BR-13-1	RIM	Midi-Pyrenees	social	Male	43.0104	1.16567	97063130	25.8452
KMT2L-E8_FCC4TAYACXX_L1_CHKPEI14060123	KMT2L	E08	RIM-BR-13-1	RIM	Midi-Pyrenees	social	Male	43.0104	1.16567	102921338	27.4051
KMT2L-E10_FCC4TBVACXX_L6_CHKPEI14060136	KMT2L	E10	RIM-BR-13-1	RIM	Midi-Pyrenees	social	Male	43.0104	1.16567	83114078	22.131
KMT2L-F3_FCC4TBVACXX_L6_CHKPEI14060138	KMT2L	F03	RIM-BR-13-1	RIM	Midi-Pyrenees	social	Male	43.0104	1.16567	75671150	20.1491
KMT2L-F4_FCC4T5VACXX_L1_CHKPEI14060139	KMT2L	F04	RIM-BR-13-1	RIM	Midi-Pyrenees	social	Male	43.0104	1.16567	91723142	24.4233
KMT2L-F6_FCC4T2KACXX_L3_CHKPEI14060156	KMT2L	F06	RIM-BR-13-1	RIM	Midi-Pyrenees	social	Male	43.0104	1.16567	92421642	24.6093
KMT2L-F7_FCC4TWCACXX_L1_CHKPEI14060110	KMT2L	F07	RIM-BR-31-1	RIM	Midi-Pyrenees	social	Male	43.0104	1.16567	75581406	20.1252
KMT2L-F8_FCC4TUGACXX_L3_CHKPEI14060107	KMT2L	F08	RIM-BR-13-1	RIM	Midi-Pyrenees	social	Male	43.0104	1.16567	75572842	20.1229
KMT2L-G1_FCC4TWCACXX_L1_CHKPEI14060111	KMT2L	G01	RIM-BR-13-1	RIM	Midi-Pyrenees	social	Male	43.0104	1.16567	104077782	27.713
KMT3L-E2_FCC4T2JACXX_L7_CHKPEI14060074	KMT3L	E02	RIM-BR-13-1	RIM	Midi-Pyrenees	social	Male	43.0104	1.16567	92410556	24.6064
SDK1-A7_FCC4TUYACXX_L8_CHKPEI14060073	SDK1	A07	RIM-28-08	RIM	Midi-Pyrenees	social	Male	43.0104	1.16567	79872322	21.2678
SDK1-A8_FCC4TAYACXX_L1_CHKPEI14060124	SDK1	A08	RIM-28-08	RIM	Midi-Pyrenees	social	Male	43.0104	1.16567	78081876	20.791
SDK1-B11_FCC4TV3ACXX_L3_CHKPEI14060094	SDK1	B11	RIM-28-08	RIM	Midi-Pyrenees	social	Male	43.0104	1.16567	90837302	24.1874
SDK2-B11_FCC4T91ACXX_L6_CHKPEI14060180	SDK2 (Jerry)	B11	RIM-28-08	RIM	Midi-Pyrenees	social	Male	43.0104	1.16567	88436464	23.5482
SDK2-G08_FCC4T91ACXX_L6_CHKPEI14060183	SDK2 (Jerry)	G08	RIM-28-08	RIM	Midi-Pyrenees	social	Male	43.0104	1.16567	100922712	26.8729
SDK2-H11_FCC4T91ACXX_L6_CHKPEI14060184	SDK2 (Jerry)	H11	RIM-28-08	RIM	Midi-Pyrenees	social	Male	43.0104	1.16567	83918136	22.3451
KMT2L-A3_FCC4TW7ACXX_L4_CHKPEI14060029	KMT2L	A03	WIM-13-3	WIM	Pas-de-Calais	social	Male	50.4504	1.36029	76393326	20.3414
KMT2L-B3_FCC4TW7ACXX_L6_CHKPEI14060035	KMT2L	B03	WIM-13-3	WIM	Pas-de-Calais	social	Male	50.4504	1.36029	98211646	26.151
KMT2L-B4_FCC4TW7ACXX_L6_CHKPEI14060036	KMT2L	B04	WIM-13-3	WIM	Pas-de-Calais	social	Male	50.4504	1.36029	98961042	26.3506
KMT2L-B9_FCC4TWCACXX_L1_CHKPEI14060112	KMT2L	B09	WIM-13-3	WIM	Pas-de-Calais	social	Male	50.4504	1.36029	94174594	25.0761
KMT2L-C2_FCC4TW7ACXX_L7_CHKPEI14060045	KMT2L	C02	WIM-13-3	WIM	Pas-de-Calais	social	Male	50.4504	1.36029	89474930	23.8247
KMT2L-D3_FCC4TW7ACXX_L6_CHKPEI14060033	KMT2L	D03	WIM-13-3	WIM	Pas-de-Calais	social	Male	50.4504	1.36029	91233358	24.2929
KMT2L-D5_FCC4TWCACXX_L3_CHKPEI14060118	KMT2L	D05	WIM-13-3	WIM	Pas-de-Calais	social	Male	50.4504	1.36029	102038780	27.1701
KMT2L-D6_FCC4TWCACXX_L3_CHKPEI14060119	KMT2L	D06	WIM-13-3	WIM	Pas-de-Calais	social	Male	50.4504	1.36029	99075382	26.381
KMT2L-E6_FCC4TBVACXX_L6_CHKPEI14060135	KMT2L	E06	WIM-13-3	WIM	Pas-de-Calais	social	Male	50.4504	1.36029	100984368	26.8893
KMT2L-E12_FCC4TBVACXX_L6_CHKPEI14060137	KMT2L	E12	WIM-13-3	WIM	Pas-de-Calais	social	Male	50.4504	1.36029	98172360	26.1406
KMT3L-E3_FCC4RGJACXX_L7_CHKPEI14060185	KMT3L	E03	WIM-13-3	WIM	Pas-de-Calais	social	Male	50.4504	1.36029	108519628	28.8958
SDK-photo-01_FCC4RGJACXX_L7_CHKPEI14060186	SDK-photo	SDK-photo-01	WIM-13-1	WIM	Pas-de-Calais	social	Male	50.4504	1.36029	93207932	24.8187
SDK-photo-02_FCC4T2KACXX_L7_CHKPEI14060165	SDK-photo	SDK-photo-02	WIM-13-1	WIM	Pas-de-Calais	social	Male	50.4504	1.36029	86231850	22.9611
SDK-photo-03_FCC4T2KACXX_L7_CHKPEI14060166	SDK-photo	SDK-photo-03	WIM-13-1	WIM	Pas-de-Calais	social	Male	50.4504	1.36029	82362622	21.9309
SDK-photo-04_FCC4TEBACXX_L7_CHKPEI14060167	SDK-photo	SDK-photo-04	WIM-13-1	WIM	Pas-de-Calais	social	Male	50.4504	1.36029	87001354	23.166
SDK-photo-07_FCC4TUFACXX_L7_CHKPEI14060085	SDK-photo	SDK-photo-07	WIM-13-1	WIM	Pas-de-Calais	social	Male	50.4504	1.36029	75698414	20.1564
SDK-photo-09_FCC4TV3ACXX_L1_CHKPEI14060086	SDK-photo	SDK-photo-09	WIM-13-2	WIM	Pas-de-Calais	social	Male	50.4504	1.36029	81776082	21.7747
SDK-photo-11_FCC4TEBACXX_L7_CHKPEI14060169	SDK-photo	SDK-photo-11	WIM-13-1	WIM	Pas-de-Calais	social	Male	50.4504	1.36029	75537098	20.1134
SDK-photo-16_FCC4TEBACXX_L7_CHKPEI14060171	SDK-photo	SDK-photo-16	WIM-13-1	WIM	Pas-de-Calais	social	Male	50.4504	1.36029	75618024	20.135
SDK-photo-17_FCC4TEBACXX_L7_CHKPEI14060172	SDK-photo	SDK-photo-17	WIM-13-1	WIM	Pas-de-Calais	social	Male	50.4504	1.36029	76977206	20.4969
SDK-photo-19_FCC4TV3ACXX_L1_CHKPEI14060088	SDK-photo	SDK-photo-19	WIM-13-1	WIM	Pas-de-Calais	social	Male	50.4504	1.36029	89879232	23.9323
SDK-photo-20_FCC4TV3ACXX_L1_CHKPEI14060089	SDK-photo	SDK-photo-20	WIM-13-1	WIM	Pas-de-Calais	social	Male	50.4504	1.36029	80433222	21.4171
SDK-photo-28_FCC4T5VACXX_L1_CHKPEI14060142	SDK-photo	SDK-photo-28	WIM-13-2	WIM	Pas-de-Calais	social	Male	50.4504	1.36029	73872592	19.6702
SDK-photo-29_FCC4T5VACXX_L1_CHKPEI14060143	SDK-photo	SDK-photo-29	WIM-13-2	WIM	Pas-de-Calais	social	Male	50.4504	1.36029	72542636	19.3161
SDK-photo-31_FCC4T5VACXX_L1_CHKPEI14060144	SDK-photo	SDK-photo-31	WIM-13-2	WIM	Pas-de-Calais	social	Male	50.4504	1.36029	77716270	20.6937
KMT2L-G11_FCC4TWCACXX_L3_CHKPEI14060116	KMT2L	G11	BRS-13-3	BRS	Jura	solitary	Male	46.6365	6.26677	103323624	27.5122
KMT2L-H4_FCC4TAYACXX_L1_CHKPEI14060122	KMT2L	H04	BRS-13-5c	BRS	Jura	solitary	Male	46.6365	6.26677	95586800	25.4521
KMT2L-H10_FCC4TAYACXX_L3_CHKPEI14060128	KMT2L	H10	BRS-13-2	BRS	Jura	solitary	Male	46.6365	6.26677	75643528	20.1418
KMT2L-H11_FCC4TW7ACXX_L7_CHKPEI14060046	KMT2L	H11	BRS-13-3	BRS	Jura	solitary	Male	46.6365	6.26677	97428650	25.9425
KMT3L-A4_FCC4TW7ACXX_L7_CHKPEI14060048	KMT3L	A04	BRS-13-2	BRS	Jura	solitary	Male	46.6365	6.26677	87471930	23.2913
KMT3L-A5_FCC4TW7ACXX_L7_CHKPEI14060049	KMT3L	A05	BRS-13-3	BRS	Jura	solitary	Male	46.6365	6.26677	88389254	23.5356
KMT3L-A6_FCC4TW7ACXX_L7_CHKPEI14060050	KMT3L	A06	BRS-13-3	BRS	Jura	solitary	Male	46.6365	6.26677	93918564	25.0079
KMT3L-A8_FCC4TUYACXX_L1_CHKPEI14060051	KMT3L	A08	BRS-13-3	BRS	Jura	solitary	Male	46.6365	6.26677	75693958	20.1552
KMT3L-B3_FCC4TUYACXX_L3_CHKPEI14060060	KMT3L	B03	BRS-13-3	BRS	Jura	solitary	Male	46.6365	6.26677	98928814	26.342
KMT3L-B7_FCC4TUYACXX_L6_CHKPEI14060063	KMT3L	B07	BRS-13-2	BRS	Jura	solitary	Male	46.6365	6.26677	81161626	21.6111
KMT3L-B8_FCC4TUYACXX_L6_CHKPEI14060064	KMT3L	B08	BRS-13-2	BRS	Jura	solitary	Male	46.6365	6.26677	92845488	24.7222
KMT3L-B9_FCC4TUYACXX_L6_CHKPEI14060065	KMT3L	B09	BRS-13-3	BRS	Jura	solitary	Male	46.6365	6.26677	100442662	26.7451
KMT3L-B11_FCC4TUYACXX_L6_CHKPEI14060066	KMT3L	B11	BRS-13-3	BRS	Jura	solitary	Male	46.6365	6.26677	87295764	23.2444
KMT3L-B12_FCC4TUYACXX_L8_CHKPEI14060070	KMT3L	B12	BRS-13-3	BRS	Jura	solitary	Male	46.6365	6.26677	115807440	30.8363
KMT3L-C1_FCC4TUYACXX_L8_CHKPEI14060071	KMT3L	C01	BRS-13-3	BRS	Jura	solitary	Male	46.6365	6.26677	111317972	29.6409
KMT3L-C3_FCC4T2KACXX_L3_CHKPEI14060157	KMT3L	C03	BRS-13-3	BRS	Jura	solitary	Male	46.6365	6.26677	97863594	26.0584
KMT3L-C4_FCC4T2JACXX_L7_CHKPEI14060079	KMT3L	C04	BRS-13-2	BRS	Jura	solitary	Male	46.6365	6.26677	103974572	27.6855
KMT3L-C5_FCC4T2KACXX_L7_CHKPEI14060161	KMT3L	C05	BRS-13-3	BRS	Jura	solitary	Male	46.6365	6.26677	92865282	24.7274
KMT3L-C8_FCC4T2KACXX_L7_CHKPEI14060162	KMT3L	C08	BRS-13-3	BRS	Jura	solitary	Male	46.6365	6.26677	75554034	20.1179
KMT3L-C10_FCC4T2KACXX_L7_CHKPEI14060163	KMT3L	C10	BRS-13-3	BRS	Jura	solitary	Male	46.6365	6.26677	88438552	23.5487
KMT3L-C12_FCC4T2KACXX_L7_CHKPEI14060164	KMT3L	C12	BRS-13-2	BRS	Jura	solitary	Male	46.6365	6.26677	120619674	32.1177
KMT3L-D2_FCC4TUFACXX_L7_CHKPEI14060080	KMT3L	D02	BRS-13-3	BRS	Jura	solitary	Male	46.6365	6.26677	78024708	20.7758
KMT3L-D3_FCC4TUFACXX_L7_CHKPEI14060081	KMT3L	D03	BRS-13-3	BRS	Jura	solitary	Male	46.6365	6.26677	94598738	25.189
KMT3L-D8_FCC4TUFACXX_L7_CHKPEI14060082	KMT3L	D08	BRS-13-3	BRS	Jura	solitary	Male	46.6365	6.26677	75367858	20.0684
KMT3L-D12_FCC4TUYACXX_L8_CHKPEI14060068	KMT3L	D12	BRS-13-2	BRS	Jura	solitary	Male	46.6365	6.26677	103066982	27.4439
SDK-photo-08_FCC4TW7ACXX_L2_CHKPEI14060041	SDK-photo	SDK-photo-08	VEN-13-2	VEN	Provence	solitary	Male	44.181	5.25887	84522558	22.506
SDK-photo-13_FCC4TUYACXX_L1_CHKPEI14060052	SDK-photo	SDK-photo-13	VEN-13-2	VEN	Provence	solitary	Male	44.181	5.25887	82787692	22.0441
SDK-photo-14_FCC4TW7ACXX_L6_CHKPEI14060034	SDK-photo	SDK-photo-14	VEN-13-2	VEN	Provence	solitary	Male	44.181	5.25887	87316558	23.25
SDK-photo-15_FCC4TUYACXX_L1_CHKPEI14060053	SDK-photo	SDK-photo-15	VEN-13-2	VEN	Provence	solitary	Male	44.181	5.25887	89704336	23.8858
SDK-photo-18_FCC4TUYACXX_L1_CHKPEI14060054	SDK-photo	SDK-photo-18	VEN-13-2	VEN	Provence	solitary	Male	44.181	5.25887	71657246	19.0803
SDK-photo-21_FCC4TUYACXX_L1_CHKPEI14060055	SDK-photo	SDK-photo-21	VEN-13-2	VEN	Provence	solitary	Male	44.181	5.25887	93251700	24.8303
SDK-photo-22_FCC4TUYACXX_L1_CHKPEI14060056	SDK-photo	SDK-photo-22	VEN-13-2	VEN	Provence	solitary	Male	44.181	5.25887	88052484	23.4459
SDK-photo-23_FCC4RGJACXX_L7_CHKPEI14060187	SDK-photo	SDK-photo-23	VEN-13-2	VEN	Provence	solitary	Male	44.181	5.25887	95472900	25.4218
SDK-photo-25_FCC4RGJACXX_L7_CHKPEI14060188	SDK-photo	SDK-photo-25	VEN-13-2	VEN	Provence	solitary	Male	44.181	5.25887	75757654	20.1722
SDK-photo-27_FCC4RGJACXX_L7_CHKPEI14060189	SDK-photo	SDK-photo-27	VEN-13-2	VEN	Provence	solitary	Male	44.181	5.25887	95438564	25.4126
SDK-photo-30_FCC4RGJACXX_L7_CHKPEI14060190	SDK-photo	SDK-photo-30	VEN-13-2	VEN	Provence	solitary	Male	44.181	5.25887	93502834	24.8972
SDK-photo-32_FCC4TWCACXX_L1_CHKPEI14060191	SDK-photo	SDK-photo-32	VEN-13-2	VEN	Provence	solitary	Male	44.181	5.25887	91516842	24.3684
SDK-photo-34_FCC4TWCACXX_L1_CHKPEI14060192	SDK-photo	SDK-photo-34	VEN-13-2	VEN	Provence	solitary	Male	44.181	5.25887	69955750	18.6273
SDK-photo-36_FCC4TEBACXX_L7_CHKPEI14060168	SDK-photo	SDK-photo-36	VEN-13-2	VEN	Provence	solitary	Male	44.181	5.25887	85845550	22.8583
SDK-photo-38_FCC4TV3ACXX_L3_CHKPEI14060092	SDK-photo	SDK-photo-38	VEN-13-2	VEN	Provence	solitary	Male	44.181	5.25887	87297722	23.245
SDK-photo-39_FCC4TV3ACXX_L3_CHKPEI14060093	SDK-photo	SDK-photo-39	VEN-13-2	VEN	Provence	solitary	Male	44.181	5.25887	91541202	24.3749
SDK-photo-40_FCC4TYVACXX_L6_CHKPEI14060175	SDK-photo	SDK-photo-40	VEN-13-1	VEN	Provence	solitary	Male	44.181	5.25887	75670656	20.149
SDK-photo-41_FCC4TYVACXX_L6_CHKPEI14060176	SDK-photo	SDK-photo-41	VEN-13-2	VEN	Provence	solitary	Male	44.181	5.25887	84647096	22.5392
SDK-photo-42_FCC4T5VACXX_L3_CHKPEI14060146	SDK-photo	SDK-photo-42	VEN-13-1	VEN	Provence	solitary	Male	44.181	5.25887	85060454	22.6492
SDK-photo-43_FCC4T5VACXX_L3_CHKPEI14060147	SDK-photo	SDK-photo-43	VEN-13-2	VEN	Provence	solitary	Male	44.181	5.25887	79105032	21.0635
SDK-photo-45_FCC4T5VACXX_L3_CHKPEI14060149	SDK-photo	SDK-photo-45	VEN-13-2	VEN	Provence	solitary	Male	44.181	5.25887	75627636	20.1375
SDK1-B1_FCC4T2JACXX_L7_CHKPEI14060075	SDK1	B01	VEN-26-08	VEN	Provence	solitary	Male	44.181	5.25887	90651684	24.138
SDK1-B2_FCC4TYVACXX_L6_CHKPEI14060177	SDK1	B02	VEN-26-08	VEN	Provence	solitary	Male	44.181	5.25887	74696602	19.8896
SDK1-B3_FCC4TYVACXX_L6_CHKPEI14060178	SDK1	B03	VEN-26-08	VEN	Provence	solitary	Male	44.181	5.25887	97308520	25.9106
SDK2-B4_FCC4T91ACXX_L6_CHKPEI14060181	SDK2 (Jerry)	B04	VEN-26-08	VEN	Provence	solitary	Male	44.181	5.25887	84693618	22.5516
KMT2L-G4_FCC4TWCACXX_L3_CHKPEI14060115	KMT2L	G04	ANO-1-2	VOS	Vosges	solitary	Male	48.1665	6.93343	97312638	25.9116
KMT2L-G10_FCC4TW7ACXX_L2_CHKPEI14060042	KMT2L	G10	ANO-1-13	VOS	Vosges	solitary	Male	48.1665	6.93343	98173598	26.1409
KMT2L-H5_FCC4TAYACXX_L1_CHKPEI14060125	KMT2L	H05	ANO-1-2	VOS	Vosges	solitary	Male	48.1665	6.93343	98647034	26.267
KMT2L-H8_FCC4TAYACXX_L1_CHKPEI14060126	KMT2L	H08	ANO-1-2	VOS	Vosges	solitary	Male	48.1665	6.93343	95956522	25.5506
KMT2L-H9_FCC4TW7ACXX_L2_CHKPEI14060044	KMT2L	H09	ANO-1-2	VOS	Vosges	solitary	Male	48.1665	6.93343	75599560	20.1301
KMT3L-A1_FCC4TW7ACXX_L7_CHKPEI14060047	KMT3L	A01	GUE-3-2	VOS	Vosges	solitary	Male	47.5393	007.087800	82032290	21.8429
KMT3L-A7_FCC4T5VACXX_L1_CHKPEI14060140	KMT3L	A07	ANO-1-2	VOS	Vosges	solitary	Male	48.1665	6.93343	83512920	22.2372
KMT3L-A10_FCC4T5VACXX_L1_CHKPEI14060141	KMT3L	A10	ANO-1-2	VOS	Vosges	solitary	Male	48.1665	6.93343	78675390	20.9491
KMT3L-B2_FCC4TUYACXX_L3_CHKPEI14060059	KMT3L	B02	ANO-1-13	VOS	Vosges	solitary	Male	48.1665	6.93343	71872502	19.1376
KMT3L-B5_FCC4TUYACXX_L3_CHKPEI14060061	KMT3L	B05	ANO-1-13	VOS	Vosges	solitary	Male	48.1665	6.93343	87375506	23.2657
KMT3L-B6_FCC4TUYACXX_L3_CHKPEI14060062	KMT3L	B06	ANO-1-2	VOS	Vosges	solitary	Male	48.1665	6.93343	102516594	27.2973
KMT3L-C2_FCC4TUYACXX_L3_CHKPEI14060057	KMT3L	C02	GUE-3-2	VOS	Vosges	solitary	Male	47.5393	007.087800	75534040	20.1126
KMT3L-C6_FCC4TUYACXX_L3_CHKPEI14060058	KMT3L	C06	GUE-3	VOS	Vosges	solitary	Male	47.5393	007.087800	80881740	21.5366
KMT3L-C9_FCC4T2KACXX_L3_CHKPEI14060158	KMT3L	C09	GUE-1	VOS	Vosges	solitary	Male	47.5508	007.12189	98534192	26.2369
KMT3L-D1_FCC4T2KACXX_L3_CHKPEI14060159	KMT3L	D01	ANO-1-13	VOS	Vosges	solitary	Male	48.1665	6.93343	102838534	27.383
KMT3L-D9_FCC4T2KACXX_L3_CHKPEI14060160	KMT3L	D09	ANO-1-2	VOS	Vosges	solitary	Male	48.1665	6.93343	108044594	28.7693
KMT3L-D10_FCC4TUFACXX_L7_CHKPEI14060083	KMT3L	D10	ANO-1-2	VOS	Vosges	solitary	Male	48.1665	6.93343	87839996	23.3893
KMT3L-D11_FCC4T5VACXX_L3_CHKPEI14060067	KMT3L	D11	ANO-1-2	VOS	Vosges	solitary	Male	48.1665	6.93343	94817062	25.2471
SDK-photo-24_FCC4TV3ACXX_L1_CHKPEI14060090	SDK-photo	SDK-photo-24	ANO-1-2	VOS	Vosges	solitary	Male	48.1665	6.93343	117309614	31.2363
SDK-photo-26_FCC4TV3ACXX_L1_CHKPEI14060091	SDK-photo	SDK-photo-26	ANO-1-2	VOS	Vosges	solitary	Male	48.1665	6.93343	105704340	28.1461
SDK-photo-33_FCC4T5VACXX_L3_CHKPEI14060145	SDK-photo	SDK-photo-33	ANO-1-2	VOS	Vosges	solitary	Male	48.1665	6.93343	102219744	27.2183
SDK-photo-35_FCC4TYVACXX_L6_CHKPEI14060173	SDK-photo	SDK-photo-35	ANO-1-2	VOS	Vosges	solitary	Male	48.1665	6.93343	75713604	20.1604
SDK-photo-37_FCC4TYVACXX_L6_CHKPEI14060174	SDK-photo	SDK-photo-37	ANO-1-13	VOS	Vosges	solitary	Male	48.1665	6.93343	95036280	25.3055
SDK-photo-46_FCC4TUYACXX_L8_CHKPEI14060072	SDK-photo	SDK-photo-46	VOS-23-08	VOS	Vosges	solitary	Male	48.1665	006.9334272	95876156	25.5292
SDK2-C10_FCC4T91ACXX_L6_CHKPEI14060182	SDK2 (Jerry)	C10	ARN-28-07	VOS	Vosges	solitary	Male	48.1665	6.93343	108140270	28.7947
