# Supplementary material for: The genetic basis of a social polymorphism in halictid bees
Source: Nat Commun. 2018 Oct 18;9:4338. doi: 10.1038/s41467-018-06824-8 (PMC6194137; doi:10.1038/s41467-018-06824-8)
Supplement: Supplementary file 4 — Supplementary Data 2 [file 41467_2018_6824_MOESM4_ESM.xlsx]

## Sheet: Sheet1
chr	rs	ps	n_miss	allele1	allele0	af	p_wald	fdr	log10(FDR)	beta	se	FST	Social a1 freq	Solitary a1 freq	annot1	type1	gene1	gene2	Lalb_v3	Swiss_prot_top_BLASTx	Lalb_v2
LALB_0	LALB_0:15174325	15174325	1	G	T	0.148	5.16e-15	3.7e-10	9.43	0.325808	0.0371401	0.197646	0.028169	0.271429	upstream_gene_variant	MODIFIER	LALB_01295		LALB_01295	.
LALB_0	LALB_0:15175573	15175573	4	A	G	0.137	4.62e-24	1.56e-18	17.81	0.456844	0.0371631	0.271805	0	0.279412	synonymous_variant	LOW	LALB_01295		LALB_01295	.
LALB_1	LALB_1:8473894	8473894	2	G	A	0.177	2.75e-09	3.45e-05	4.46	-0.260821	0.0410638	0.300823	0.342857	0.0142857	intergenic_region	MODIFIER	LALB_03055	LALB_03056	LALB_03055	UD17C_MOUSE	Lalb_06438
LALB_1	LALB_1:8474880	8474880	0	G	A	0.084	3.05e-09	3.79e-05	4.42	0.315108	0.0497759	0.157143	0	0.169014	intergenic_region	MODIFIER	LALB_03055	LALB_03056	LALB_03055	UD17C_MOUSE	Lalb_06438
LALB_1	LALB_1:8637580	8637580	1	C	G	0.155	2.39e-09	3.07e-05	4.51	-0.267033	0.0418625	0.25089	0.295775	0.0142857	intron_variant	MODIFIER	LALB_03056		LALB_03056	FUCTC_DROME	Lalb_05640
LALB_1	LALB_1:12647956	12647956	0	G	A	0.133	1.51e-12	5.77e-08	7.24	0.331316	0.0426637	0.163868	0.028169	0.239437	downstream_gene_variant	MODIFIER	LALB_03174		LALB_03174	ZCHC9_HUMAN
LALB_1	LALB_1:12648100	12648100	0	A	G	0.133	1.51e-12	5.77e-08	7.24	0.331316	0.0426637	0.163868	0.028169	0.239437	downstream_gene_variant	MODIFIER	LALB_03174		LALB_03174	ZCHC9_HUMAN
LALB_1	LALB_1:12648571	12648571	0	C	G	0.126	6.26e-11	1.37e-06	5.86	0.309148	0.0436672	0.14947	0.028169	0.225352	downstream_gene_variant	MODIFIER	LALB_03174		LALB_03174	ZCHC9_HUMAN
LALB_1	LALB_1:12842880	12842880	0	G	A	0.21	1.27e-09	1.78e-05	4.75	-0.273409	0.0420376	0.282578	0.380282	0.0422535	synonymous_variant	LOW	LALB_03181		LALB_03181	SYNE1_HUMAN	Lalb_01868
LALB_1	LALB_1:12843152	12843152	1	G	C	0.232	1.41e-14	9.4e-10	9.03	-0.349989	0.040709	0.335112	0.428571	0.0422535	missense_variant	MODERATE	LALB_03181		LALB_03181	SYNE1_HUMAN	Lalb_01868
LALB_1	LALB_1:12843643	12843643	3	T	C	0.336	6.82e-11	1.48e-06	5.83	-0.289745	0.041019	0.322298	0.550725	0.128571	missense_variant	MODERATE	LALB_03181		LALB_03181	SYNE1_HUMAN	Lalb_01868
LALB_1	LALB_1:12844541	12844541	2	A	C	0.206	2.09e-15	1.7e-10	9.77	-0.352322	0.0394558	0.36016	0.4	0.0142857	missense_variant	MODERATE	LALB_03181		LALB_03181	SYNE1_HUMAN	Lalb_01868
LALB_1	LALB_1:12844641	12844641	0	G	T	0.273	1.92e-11	5.23e-07	6.28	-0.241127	0.0330308	0.258842	0.450704	0.0985915	synonymous_variant	LOW	LALB_03181		LALB_03181	SYNE1_HUMAN	Lalb_01868
LALB_1	LALB_1:12844789	12844789	0	A	G	0.231	4.48e-25	1.76e-19	18.75	-0.449069	0.0354032	0.413414	0.450704	0.0140845	missense_variant	MODERATE	LALB_03181		LALB_03181	SYNE1_HUMAN	Lalb_01868
LALB_1	LALB_1:12845893	12845893	0	C	G	0.154	4.72e-20	1.02e-14	13.99	0.409238	0.0380774	0.207461	0.028169	0.28169	missense_variant	MODERATE	LALB_03181		LALB_03181	SYNE1_HUMAN	Lalb_01868
LALB_1	LALB_1:12847652	12847652	1	A	G	0.12	2.65e-13	1.3e-08	7.88	0.34828	0.0431103	0.184137	0.0140845	0.228571	missense_variant	MODERATE	LALB_03181		LALB_03181	SYNE1_HUMAN	Lalb_01868
LALB_1	LALB_1:12847976	12847976	1	A	C	0.12	7.13e-13	3.18e-08	7.5	0.339547	0.0429741	0.178453	0.0142857	0.225352	missense_variant	MODERATE	LALB_03181		LALB_03181	SYNE1_HUMAN	Lalb_01868
LALB_2	LALB_2:1779086	1779086	0	T	C	0.266	1.79e-10	3.25e-06	5.49	-0.277985	0.0403968	0.243766	0.43662	0.0985915	downstream_gene_variant	MODIFIER	LALB_00095		LALB_00095	ZN207_XENLA	Lalb_07865
LALB_3	LALB_3:2191294	2191294	1	G	A	0.261	4.43e-11	1.02e-06	5.99	-0.312301	0.0437109	0.274241	0.442857	0.084507	downstream_gene_variant	MODIFIER	LALB_01564		LALB_01564	.	Lalb_05265
LALB_3	LALB_3:2191341	2191341	2	A	T	0.262	3.68e-11	8.99e-07	6.05	-0.310779	0.0432891	0.281901	0.449275	0.084507	downstream_gene_variant	MODIFIER	LALB_01564		LALB_01564	.	Lalb_05265
LALB_5	LALB_5:3753565	3753565	1	C	A	0.07	4.53e-09	5.41e-05	4.27	0.309664	0.0495287	0.13141	0	0.142857	intergenic_region	MODIFIER	LALB_02231	LALB_02232	LALB_02231	ASSY_XENTR	Lalb_14217
LALB_6	LALB_6:7424734	7424734	1	A	G	0.225	7.8e-10	1.24e-05	4.91	-0.282252	0.042778	0.277854	0.4	0.056338	intergenic_region	MODIFIER	LALB_04378	LALB_04379	LALB_04378	.
LALB_6	LALB_6:7424777	7424777	0	A	T	0.371	1.92e-09	2.62e-05	4.58	-0.270624	0.0421424	0.329049	0.591549	0.15493	intergenic_region	MODIFIER	LALB_04378	LALB_04379	LALB_04378	.
LALB_6	LALB_6:7425431	7425431	0	T	C	0.224	2.18e-09	2.88e-05	4.54	-0.272026	0.0425223	0.270982	0.394366	0.056338	intergenic_region	MODIFIER	LALB_04378	LALB_04379	LALB_04378	.
LALB_6	LALB_6:7425976	7425976	0	C	T	0.175	8.36e-10	1.31e-05	4.88	-0.278081	0.0422315	0.296402	0.338028	0.0140845	intergenic_region	MODIFIER	LALB_04378	LALB_04379	LALB_04378	.
LALB_7	LALB_7:2589145	2589145	1	A	G	0.239	5.42e-10	8.9e-06	5.05	-0.266563	0.0399717	0.267763	0.414286	0.0704225	intergenic_region	MODIFIER	LALB_04802	LALB_04803	LALB_04802	.
LALB_8	LALB_8:162684	162684	1	T	C	0.092	3.06e-09	3.79e-05	4.42	0.283474	0.0447837	0.121006	0.0142857	0.169014	intergenic_region	MODIFIER	LALB_05821	LALB_05822	LALB_05821	U1SBP_DANRE
LALB_8	LALB_8:162743	162743	2	G	T	0.085	4.7e-11	1.06e-06	5.98	0.329066	0.0461286	0.154957	0	0.169014	intergenic_region	MODIFIER	LALB_05821	LALB_05822	LALB_05821	U1SBP_DANRE
LALB_8	LALB_8:10917539	10917539	0	T	C	0.168	1.99e-09	2.67e-05	4.57	0.24408	0.0380504	0.153886	0.056338	0.28169	downstream_gene_variant	MODIFIER	LALB_06149		LALB_06149	FAT2_DROME
LALB_8	LALB_8:10917564	10917564	0	G	A	0.168	1.99e-09	2.67e-05	4.57	0.24408	0.0380504	0.153886	0.056338	0.28169	downstream_gene_variant	MODIFIER	LALB_06149		LALB_06149	FAT2_DROME
LALB_8	LALB_8:10918385	10918385	0	C	T	0.168	1.02e-11	3.16e-07	6.5	0.306096	0.0412649	0.117022	0.0704225	0.267606	downstream_gene_variant	MODIFIER	LALB_06149		LALB_06149	FAT2_DROME
LALB_8	LALB_8:10923215	10923215	2	T	C	0.149	8.02e-17	1.12e-11	10.95	0.37574	0.039594	0.195829	0.0285714	0.271429	intron_variant	MODIFIER	LALB_06150		LALB_06150	TRAP1_MOUSE	Lalb_08412
LALB_8	LALB_8:10923565	10923565	0	G	A	0.154	3.11e-15	2.3e-10	9.64	0.35606	0.0401852	0.165036	0.0422535	0.267606	intron_variant	MODIFIER	LALB_06150		LALB_06150	TRAP1_MOUSE	Lalb_08412
LALB_8	LALB_8:10924896	10924896	0	C	A	0.154	3.11e-15	2.3e-10	9.64	0.35606	0.0401852	0.165036	0.0422535	0.267606	intron_variant	MODIFIER	LALB_06150		LALB_06150	TRAP1_MOUSE	Lalb_08412
LALB_8	LALB_8:10925589	10925589	1	G	T	0.225	2.71e-09	3.43e-05	4.47	-0.257675	0.0405516	0.198615	0.371429	0.084507	missense_variant	MODERATE	LALB_06150		LALB_06150	TRAP1_MOUSE	Lalb_08412
LALB_8	LALB_8:10925841	10925841	1	G	C	0.127	8.63e-12	2.74e-07	6.56	0.321253	0.0431328	0.153395	0.028169	0.228571	intron_variant	MODIFIER	LALB_06150		LALB_06150	TRAP1_MOUSE	Lalb_08412
LALB_8	LALB_8:10925876	10925876	1	C	T	0.148	1.17e-13	6.44e-09	8.19	0.339682	0.0413045	0.154961	0.0422535	0.257143	synonymous_variant	LOW	LALB_06150		LALB_06150	TRAP1_MOUSE	Lalb_08412
LALB_8	LALB_8:10926163	10926163	0	T	G	0.154	3.11e-15	2.3e-10	9.64	0.35606	0.0401852	0.165036	0.0422535	0.267606	upstream_gene_variant	MODIFIER	LALB_06150		LALB_06150	TRAP1_MOUSE	Lalb_08412
LALB_10	LALB_10:896919	896919	0	G	A	0.084	2.34e-09	3.04e-05	4.52	0.313382	0.0490953	0.157143	0	0.169014	downstream_gene_variant	MODIFIER	LALB_05511		LALB_05511	.	Lalb_01305
LALB_10	LALB_10:896919	896919	0	G	A	0.084	2.34e-09	3.04e-05	4.52	0.313382	0.0490953	0.157143	0	0.169014	downstream_gene_variant	MODIFIER	LALB_05511		LALB_05511	.	Lalb_01305
LALB_10	LALB_10:896919	896919	0	G	A	0.084	2.34e-09	3.04e-05	4.52	0.313382	0.0490953	0.157143	0	0.169014	downstream_gene_variant	MODIFIER	LALB_05511		LALB_05511	.	Lalb_01305
LALB_10	LALB_10:896919	896919	0	G	A	0.084	2.34e-09	3.04e-05	4.52	0.313382	0.0490953	0.157143	0	0.169014	downstream_gene_variant	MODIFIER	LALB_05511		LALB_05511	.	Lalb_01305
LALB_10	LALB_10:1169280	1169280	2	C	T	0.199	2.34e-10	4.17e-06	5.38	-0.278668	0.0408027	0.30035	0.371429	0.0285714	intron_variant	MODIFIER	LALB_05530		LALB_05530	ACSS3_MOUSE	Lalb_05080
LALB_10	LALB_10:1169859	1169859	0	T	G	0.273	3.39e-14	2.06e-09	8.69	-0.369292	0.0437404	0.297309	0.464789	0.084507	intron_variant	MODIFIER	LALB_05530		LALB_05530	ACSS3_MOUSE	Lalb_05080
LALB_10	LALB_10:1169926	1169926	4	T	C	0.288	2.76e-10	4.84e-06	5.32	-0.297109	0.0437039	0.234488	0.457143	0.117647	intron_variant	MODIFIER	LALB_05530		LALB_05530	ACSS3_MOUSE	Lalb_05080
LALB_10	LALB_10:1170014	1170014	3	A	G	0.293	3.23e-11	8.28e-07	6.08	-0.313683	0.0435442	0.242151	0.464789	0.117647	intron_variant	MODIFIER	LALB_05530		LALB_05530	ACSS3_MOUSE	Lalb_05080
LALB_10	LALB_10:1171371	1171371	0	A	C	0.203	1.26e-11	3.76e-07	6.42	0.326633	0.0442661	0.00107294	0.169014	0.239437	upstream_gene_variant	MODIFIER	LALB_05530		LALB_05530	ACSS3_MOUSE	Lalb_05080
LALB_10	LALB_10:1171557	1171557	1	T	C	0.451	1.75e-11	4.87e-07	6.31	-0.307966	0.0420855	-0.0134055	0.464789	0.442857	upstream_gene_variant	MODIFIER	LALB_05530		LALB_05530	ACSS3_MOUSE	Lalb_05080
LALB_10	LALB_10:1171749	1171749	2	T	C	0.326	1.66e-11	4.68e-07	6.33	0.300014	0.0409455	0.212651	0.15942	0.492958	upstream_gene_variant	MODIFIER	LALB_05530		LALB_05530	ACSS3_MOUSE	Lalb_05080
LALB_10	LALB_10:1172040	1172040	0	T	C	0.301	2.39e-14	1.5e-09	8.82	-0.352364	0.0414318	0.209934	0.464789	0.140845	upstream_gene_variant	MODIFIER	LALB_05530		LALB_05530	ACSS3_MOUSE	Lalb_05080
LALB_10	LALB_10:1172127	1172127	0	T	C	0.203	6.25e-14	3.61e-09	8.44	0.357327	0.0428705	0.00107294	0.169014	0.239437	upstream_gene_variant	MODIFIER	LALB_05530		LALB_05530	ACSS3_MOUSE	Lalb_05080
LALB_10	LALB_10:1172291	1172291	3	A	G	0.221	1.43e-14	9.4e-10	9.03	0.355116	0.0413201	0.0128631	0.173913	0.271429	upstream_gene_variant	MODIFIER	LALB_05530		LALB_05530	ACSS3_MOUSE	Lalb_05080
LALB_10	LALB_10:1172566	1172566	3	A	G	0.207	1.84e-12	6.78e-08	7.17	0.313741	0.0405844	0.0179294	0.157143	0.26087	upstream_gene_variant	MODIFIER	LALB_05530		LALB_05530	ACSS3_MOUSE	Lalb_05080
LALB_10	LALB_10:1173136	1173136	1	A	G	0.197	5.6e-12	1.86e-07	6.73	0.334011	0.0443726	-0.00516448	0.171429	0.225352	upstream_gene_variant	MODIFIER	LALB_05530		LALB_05530	ACSS3_MOUSE	Lalb_05080
LALB_10	LALB_10:1173231	1173231	1	T	A	0.345	3.23e-13	1.56e-08	7.81	0.330806	0.041129	0.226647	0.171429	0.521127	upstream_gene_variant	MODIFIER	LALB_05530		LALB_05530	ACSS3_MOUSE	Lalb_05080
LALB_10	LALB_10:1173382	1173382	2	T	A	0.348	4.74e-13	2.2e-08	7.66	0.328913	0.041245	0.23494	0.171429	0.528571	upstream_gene_variant	MODIFIER	LALB_05530		LALB_05530	ACSS3_MOUSE	Lalb_05080
LALB_10	LALB_10:1173390	1173390	2	C	T	0.348	4.74e-13	2.2e-08	7.66	0.328913	0.041245	0.23494	0.171429	0.528571	upstream_gene_variant	MODIFIER	LALB_05530		LALB_05530	ACSS3_MOUSE	Lalb_05080
LALB_10	LALB_10:1173468	1173468	0	A	G	0.196	3.77e-12	1.33e-07	6.88	0.337169	0.044365	-0.00416815	0.169014	0.225352	upstream_gene_variant	MODIFIER	LALB_05530		LALB_05530	ACSS3_MOUSE	Lalb_05080
LALB_10	LALB_10:1175960	1175960	0	A	G	0.266	3.9e-16	4.19e-11	10.38	-0.385083	0.0417716	0.321525	0.464789	0.0704225	upstream_gene_variant	MODIFIER	LALB_05530		LALB_05530	ACSS3_MOUSE	Lalb_05080
LALB_10	LALB_10:1176375	1176375	1	G	A	0.19	3.29e-11	8.29e-07	6.08	0.325682	0.0452343	-0.00769713	0.169014	0.214286	intergenic_region	MODIFIER	LALB_05530	LALB_05531	LALB_05530	ACSS3_MOUSE	Lalb_05080
LALB_10	LALB_10:1176804	1176804	0	A	G	0.196	3.36e-12	1.2e-07	6.92	0.335262	0.0439944	-0.00416815	0.169014	0.225352	intergenic_region	MODIFIER	LALB_05530	LALB_05531	LALB_05530	ACSS3_MOUSE	Lalb_05080
LALB_10	LALB_10:1176943	1176943	0	C	T	0.224	1.3e-13	6.83e-09	8.17	0.339412	0.0413641	0.0219388	0.169014	0.28169	intergenic_region	MODIFIER	LALB_05530	LALB_05531	LALB_05530	ACSS3_MOUSE	Lalb_05080
LALB_10	LALB_10:1177040	1177040	3	C	T	0.236	2.38e-09	3.07e-05	4.51	0.263757	0.0413443	0.00119099	0.2	0.275362	intergenic_region	MODIFIER	LALB_05530	LALB_05531	LALB_05530	ACSS3_MOUSE	Lalb_05080
LALB_10	LALB_10:1177047	1177047	5	G	A	0.225	3.22e-12	1.17e-07	6.93	0.316313	0.0414654	0.0169368	0.173913	0.279412	intergenic_region	MODIFIER	LALB_05530	LALB_05531	LALB_05530	ACSS3_MOUSE	Lalb_05080
LALB_10	LALB_10:1177055	1177055	3	G	C	0.243	1.13e-09	1.61e-05	4.79	0.271398	0.0415921	0.00405763	0.202899	0.285714	intergenic_region	MODIFIER	LALB_05530	LALB_05531	LALB_05530	ACSS3_MOUSE	Lalb_05080
LALB_10	LALB_10:1177197	1177197	0	A	G	0.224	1.3e-13	6.83e-09	8.17	0.339412	0.0413641	0.0219388	0.169014	0.28169	intergenic_region	MODIFIER	LALB_05530	LALB_05531	LALB_05530	ACSS3_MOUSE	Lalb_05080
LALB_10	LALB_10:1177738	1177738	1	A	C	0.218	6.88e-12	2.26e-07	6.65	0.31944	0.0426518	0.0125997	0.171429	0.267606	intergenic_region	MODIFIER	LALB_05530	LALB_05531	LALB_05530	ACSS3_MOUSE	Lalb_05080
LALB_10	LALB_10:1177841	1177841	4	T	C	0.201	3.17e-10	5.43e-06	5.27	0.282348	0.0416928	0.00289481	0.164179	0.239437	intergenic_region	MODIFIER	LALB_05530	LALB_05531	LALB_05530	ACSS3_MOUSE	Lalb_05080
LALB_10	LALB_10:1177878	1177878	4	C	T	0.216	2.06e-09	2.74e-05	4.56	0.253707	0.0395901	0.0205316	0.161765	0.271429	intergenic_region	MODIFIER	LALB_05530	LALB_05531	LALB_05530	ACSS3_MOUSE	Lalb_05080
LALB_10	LALB_10:1178055	1178055	3	A	G	0.193	6.74e-10	1.09e-05	4.96	0.281884	0.0425386	0.00334698	0.157143	0.231884	intergenic_region	MODIFIER	LALB_05530	LALB_05531	LALB_05530	ACSS3_MOUSE	Lalb_05080
LALB_10	LALB_10:1178060	1178060	4	T	C	0.194	8.93e-10	1.32e-05	4.88	0.279529	0.0425347	0.00208277	0.15942	0.231884	intergenic_region	MODIFIER	LALB_05530	LALB_05531	LALB_05530	ACSS3_MOUSE	Lalb_05080
LALB_10	LALB_10:1178439	1178439	1	G	A	0.204	8.68e-12	2.74e-07	6.56	0.325653	0.0437295	0.00239911	0.169014	0.242857	intergenic_region	MODIFIER	LALB_05530	LALB_05531	LALB_05530	ACSS3_MOUSE	Lalb_05080
LALB_10	LALB_10:1181640	1181640	1	A	G	0.296	7.74e-10	1.24e-05	4.91	-0.314327	0.0476274	0.237878	0.471429	0.126761	intergenic_region	MODIFIER	LALB_05530	LALB_05531	LALB_05530	ACSS3_MOUSE	Lalb_05080
LALB_10	LALB_10:1185182	1185182	2	T	C	0.305	2.2e-09	2.89e-05	4.54	-0.282051	0.0441006	0.189944	0.463768	0.15493	intergenic_region	MODIFIER	LALB_05530	LALB_05531	LALB_05530	ACSS3_MOUSE	Lalb_05080
LALB_11	LALB_11:3366387	3366387	1	A	G	0.225	2.6e-09	3.31e-05	4.48	-0.263504	0.0414169	0.268519	0.394366	0.0571429	intergenic_region	MODIFIER	LALB_07178	LALB_07179	LALB_07178	SDK1_MOUSE
LALB_13	LALB_13:4886926	4886926	1	T	C	0.085	7.75e-10	1.24e-05	4.91	0.31978	0.0484556	0.160534	0	0.171429	downstream_gene_variant	MODIFIER	LALB_08881		LALB_08881	TTLL4_MOUSE	Lalb_02625
LALB_13	LALB_13:4886926	4886926	1	T	C	0.085	7.75e-10	1.24e-05	4.91	0.31978	0.0484556	0.160534	0	0.171429	downstream_gene_variant	MODIFIER	LALB_08881		LALB_08881	TTLL4_MOUSE	Lalb_02625
LALB_13	LALB_13:4886926	4886926	1	T	C	0.085	7.75e-10	1.24e-05	4.91	0.31978	0.0484556	0.160534	0	0.171429	downstream_gene_variant	MODIFIER	LALB_08881		LALB_08881	TTLL4_MOUSE	Lalb_02625
LALB_13	LALB_13:4886926	4886926	1	T	C	0.085	7.75e-10	1.24e-05	4.91	0.31978	0.0484556	0.160534	0	0.171429	downstream_gene_variant	MODIFIER	LALB_08881		LALB_08881	TTLL4_MOUSE	Lalb_02625
LALB_13	LALB_13:4887497	4887497	0	A	G	0.091	9e-11	1.9e-06	5.72	0.327844	0.0467593	0.171429	0	0.183099	downstream_gene_variant	MODIFIER	LALB_08882		LALB_08882	TTLL4_MOUSE	Lalb_02626
LALB_13	LALB_13:4898325	4898325	0	C	A	0.189	1.62e-11	4.61e-07	6.34	-0.297238	0.0405406	0.325622	0.366197	0.0140845	intergenic_region	MODIFIER	LALB_08882	LALB_08883	LALB_08882	TTLL4_MOUSE	Lalb_02626
LALB_13	LALB_13:4898973	4898973	1	T	C	0.183	3.1e-10	5.35e-06	5.27	-0.280406	0.0413818	0.309119	0.352113	0.0142857	intergenic_region	MODIFIER	LALB_08882	LALB_08883	LALB_08882	TTLL4_MOUSE	Lalb_02626
LALB_13	LALB_13:4899126	4899126	1	T	C	0.19	4.54e-10	7.56e-06	5.12	-0.261804	0.0390583	0.323703	0.366197	0.0142857	intergenic_region	MODIFIER	LALB_08882	LALB_08883	LALB_08882	TTLL4_MOUSE	Lalb_02626
LALB_13	LALB_13:4899131	4899131	1	T	C	0.19	4.54e-10	7.56e-06	5.12	-0.261804	0.0390583	0.323703	0.366197	0.0142857	intergenic_region	MODIFIER	LALB_08882	LALB_08883	LALB_08882	TTLL4_MOUSE	Lalb_02626
LALB_13	LALB_13:4899208	4899208	0	C	T	0.189	3.56e-10	6.05e-06	5.22	-0.263549	0.0390459	0.325622	0.366197	0.0140845	intergenic_region	MODIFIER	LALB_08882	LALB_08883	LALB_08882	TTLL4_MOUSE	Lalb_02626
LALB_13	LALB_13:4899281	4899281	0	T	C	0.175	2.32e-09	3.03e-05	4.52	-0.266185	0.0416886	0.296402	0.338028	0.0140845	intergenic_region	MODIFIER	LALB_08882	LALB_08883	LALB_08882	TTLL4_MOUSE	Lalb_02626
LALB_13	LALB_13:4899367	4899367	1	G	A	0.183	1.57e-10	2.92e-06	5.53	-0.28282	0.0409517	0.317564	0.357143	0.0140845	intergenic_region	MODIFIER	LALB_08882	LALB_08883	LALB_08882	TTLL4_MOUSE	Lalb_02626
LALB_13	LALB_13:4899405	4899405	0	A	T	0.182	2.13e-10	3.81e-06	5.42	-0.281589	0.041119	0.311009	0.352113	0.0140845	intergenic_region	MODIFIER	LALB_08882	LALB_08883	LALB_08882	TTLL4_MOUSE	Lalb_02626
LALB_13	LALB_13:4899435	4899435	1	T	A	0.176	1.6e-09	2.2e-05	4.66	-0.267185	0.0413735	0.302707	0.342857	0.0140845	intergenic_region	MODIFIER	LALB_08882	LALB_08883	LALB_08882	TTLL4_MOUSE	Lalb_02626
LALB_13	LALB_13:4899464	4899464	1	G	A	0.176	1.6e-09	2.2e-05	4.66	-0.267185	0.0413735	0.302707	0.342857	0.0140845	intergenic_region	MODIFIER	LALB_08882	LALB_08883	LALB_08882	TTLL4_MOUSE	Lalb_02626
LALB_13	LALB_13:4899533	4899533	1	G	A	0.183	9.83e-11	2.04e-06	5.69	-0.287969	0.0411698	0.317564	0.357143	0.0140845	intergenic_region	MODIFIER	LALB_08882	LALB_08883	LALB_08882	TTLL4_MOUSE	Lalb_02626
LALB_13	LALB_13:4899626	4899626	0	G	A	0.203	4.6e-10	7.6e-06	5.12	-0.261361	0.0390061	0.310639	0.380282	0.028169	intergenic_region	MODIFIER	LALB_08882	LALB_08883	LALB_08882	TTLL4_MOUSE	Lalb_02626
LALB_13	LALB_13:4900090	4900090	0	G	C	0.203	1.97e-11	5.28e-07	6.28	-0.295933	0.0405618	0.310639	0.380282	0.028169	intergenic_region	MODIFIER	LALB_08882	LALB_08883	LALB_08882	TTLL4_MOUSE	Lalb_02626
LALB_20	LALB_20:55688	55688	1	T	C	0.289	3.57e-11	8.89e-07	6.05	-0.337042	0.0469104	0.248587	0.464789	0.114286	downstream_gene_variant	MODIFIER	LALB_08905		LALB_08905	.
LALB_25	LALB_25:1157488	1157488	0	C	G	0.147	9.04e-10	1.32e-05	4.88	0.275394	0.04192	0.112219	0.056338	0.239437	intergenic_region	MODIFIER	LALB_07758	LALB_07759	LALB_07758	NKD_ANOGA
LALB_28	LALB_28:3663	3663	1	G	A	0.127	9.75e-21	2.31e-15	14.64	0.435366	0.0395349	0.247835	0	0.257143	intergenic_region	MODIFIER	LALB_09005		LALB_09005	CFTR_CANFA	Lalb_13071
LALB_28	LALB_28:4461	4461	1	A	G	0.19	1.82e-12	6.78e-08	7.17	-0.299654	0.0387555	0.332424	0.371429	0.0140845	downstream_gene_variant	MODIFIER	LALB_09005		LALB_09005	CFTR_CANFA	Lalb_13071
LALB_28	LALB_28:251953	251953	0	A	G	0.161	4.78e-16	4.19e-11	10.38	0.342729	0.0373192	0.179454	0.0422535	0.28169	downstream_gene_variant	MODIFIER	LALB_09027		LALB_09027	CSK2A_SPOFR	Lalb_13093
LALB_28	LALB_28:252073	252073	0	G	C	0.161	4.78e-16	4.19e-11	10.38	0.342729	0.0373192	0.179454	0.0422535	0.28169	synonymous_variant	LOW	LALB_09027		LALB_09027	CSK2A_SPOFR	Lalb_13093
LALB_28	LALB_28:252691	252691	0	A	G	0.14	2.89e-27	1.71e-21	20.77	0.477459	0.03528	0.271429	0	0.28169	intron_variant	MODIFIER	LALB_09027		LALB_09027	CSK2A_SPOFR	Lalb_13093
LALB_28	LALB_28:253068	253068	0	T	C	0.161	4.78e-16	4.19e-11	10.38	0.342729	0.0373192	0.179454	0.0422535	0.28169	intron_variant	MODIFIER	LALB_09027		LALB_09027	CSK2A_SPOFR	Lalb_13093
LALB_28	LALB_28:253077	253077	0	T	C	0.203	6.91e-14	3.89e-09	8.41	-0.31147	0.037448	0.354868	0.394366	0.0140845	intron_variant	MODIFIER	LALB_09027		LALB_09027	CSK2A_SPOFR	Lalb_13093
LALB_28	LALB_28:254117	254117	0	C	A	0.161	4.78e-16	4.19e-11	10.38	0.342729	0.0373192	0.179454	0.0422535	0.28169	upstream_gene_variant	MODIFIER	LALB_09028		LALB_09028	EFTU_MOUSE	Lalb_13094
LALB_28	LALB_28:254162	254162	0	C	A	0.161	4.78e-16	4.19e-11	10.38	0.342729	0.0373192	0.179454	0.0422535	0.28169	upstream_gene_variant	MODIFIER	LALB_09028		LALB_09028	EFTU_MOUSE	Lalb_13094
LALB_28	LALB_28:254477	254477	0	C	T	0.14	2.89e-27	1.71e-21	20.77	0.477459	0.03528	0.271429	0	0.28169	missense_variant	MODERATE	LALB_09027		LALB_09027	CSK2A_SPOFR	Lalb_13093
LALB_28	LALB_28:254742	254742	0	A	G	0.161	4.78e-16	4.19e-11	10.38	0.342729	0.0373192	0.179454	0.0422535	0.28169	upstream_gene_variant	MODIFIER	LALB_09028		LALB_09028	EFTU_MOUSE	Lalb_13094
LALB_28	LALB_28:254852	254852	2	A	G	0.22	2.94e-17	4.97e-12	11.3	-0.350912	0.0363223	0.389862	0.428571	0.0142857	synonymous_variant	LOW	LALB_09027		LALB_09027	CSK2A_SPOFR	Lalb_13093
LALB_28	LALB_28:255976	255976	1	A	G	0.204	6.18e-14	3.61e-09	8.44	-0.311013	0.0373053	0.362153	0.4	0.0140845	upstream_gene_variant	MODIFIER	LALB_09027		LALB_09027	CSK2A_SPOFR	Lalb_13093
LALB_28	LALB_28:258141	258141	1	G	C	0.211	7.16e-17	1.06e-11	10.98	0.33576	0.0353089	0.28934	0.0422535	0.385714	upstream_gene_variant	MODIFIER	LALB_09027		LALB_09027	CSK2A_SPOFR	Lalb_13093
LALB_28	LALB_28:258526	258526	1	G	A	0.218	3.92e-18	7.74e-13	12.11	0.343525	0.0343427	0.295219	0.0428571	0.394366	upstream_gene_variant	MODIFIER	LALB_09027		LALB_09027	CSK2A_SPOFR	Lalb_13093
LALB_28	LALB_28:258934	258934	0	G	A	0.161	4.78e-16	4.19e-11	10.38	0.342729	0.0373192	0.179454	0.0422535	0.28169	upstream_gene_variant	MODIFIER	LALB_09027		LALB_09027	CSK2A_SPOFR	Lalb_13093
LALB_28	LALB_28:261614	261614	2	T	A	0.135	6.47e-24	1.91e-18	17.72	0.455055	0.0371876	0.26087	0	0.271429	intron_variant	MODIFIER	LALB_09029		LALB_09029	RAN_DROME	Lalb_13095
LALB_28	LALB_28:262159	262159	1	T	C	0.218	3.22e-17	5.08e-12	11.29	-0.354483	0.0367517	0.382126	0.422535	0.0142857	upstream_gene_variant	MODIFIER	LALB_09030		LALB_09030	STX1A_DROME	Lalb_13096
LALB_28	LALB_28:263596	263596	0	T	C	0.14	2.89e-27	1.71e-21	20.77	0.477459	0.03528	0.271429	0	0.28169	upstream_gene_variant	MODIFIER	LALB_09030		LALB_09030	STX1A_DROME	Lalb_13096
LALB_28	LALB_28:265348	265348	0	C	T	0.175	2.06e-16	2.56e-11	10.59	0.337471	0.0361764	0.208573	0.0422535	0.309859	intron_variant	MODIFIER	LALB_09030		LALB_09030	STX1A_DROME	Lalb_13096
LALB_28	LALB_28:265384	265384	0	C	G	0.14	2.89e-27	1.71e-21	20.77	0.477459	0.03528	0.271429	0	0.28169	intron_variant	MODIFIER	LALB_09030		LALB_09030	STX1A_DROME	Lalb_13096
LALB_28	LALB_28:266299	266299	0	T	C	0.21	1.18e-15	1e-10	10	-0.338577	0.0375054	0.369498	0.408451	0.0140845	intron_variant	MODIFIER	LALB_09030		LALB_09030	STX1A_DROME	Lalb_13096
LALB_28	LALB_28:267669	267669	2	A	C	0.121	1.87e-13	9.6e-09	8.02	0.346698	0.0425871	0.188483	0.0140845	0.231884	intron_variant	MODIFIER	LALB_09030		LALB_09030	STX1A_DROME	Lalb_13096
LALB_28	LALB_28:268471	268471	6	A	G	0.109	1.6e-10	2.96e-06	5.53	0.313074	0.0453585	0.163443	0.0144928	0.208955	intron_variant	MODIFIER	LALB_09030		LALB_09030	STX1A_DROME	Lalb_13096
LALB_29	LALB_29:991292	991292	0	A	G	0.147	2.84e-09	3.55e-05	4.45	0.251647	0.0396595	0.112219	0.056338	0.239437	intron_variant	MODIFIER	LALB_09278		LALB_09278	LUCI_LUCCR	Lalb_02734
LALB_30	LALB_30:229396	229396	1	T	C	0.099	1.43e-11	4.18e-07	6.38	0.342181	0.0465263	0.184499	0	0.197183	missense_variant	MODERATE	LALB_08459		LALB_08459	VAS1_BOVIN	Lalb_01113
LALB_30	LALB_30:229441	229441	3	G	A	0.236	1.08e-25	5.12e-20	19.29	-0.454938	0.0352042	0.417511	0.457143	0.0144928	missense_variant	MODERATE	LALB_08459		LALB_08459	VAS1_BOVIN	Lalb_01113
LALB_34	LALB_34:1212958	1212958	0	T	A	0.175	2.97e-10	5.17e-06	5.29	0.277685	0.0409311	0.0965186	0.084507	0.267606	upstream_gene_variant	MODIFIER	LALB_09448		LALB_09448	RICTR_HUMAN	Lalb_01065
LALB_34	LALB_34:1257685	1257685	2	C	G	0.277	1.87e-10	3.38e-06	5.47	-0.306145	0.0445446	0.252812	0.450704	0.101449	upstream_gene_variant	MODIFIER	LALB_09451		LALB_09451	.	Lalb_01062
LALB_45	LALB_45:889853	889853	0	C	G	0.091	3.94e-09	4.81e-05	4.32	0.289388	0.0460832	0.122231	0.0140845	0.169014	intergenic_region	MODIFIER	LALB_11284	LALB_11285	LALB_11284	MOS1T_DROMA
LALB_126	LALB_126:14224	14224	1	A	G	0.225	1.31e-09	1.83e-05	4.74	-0.268767	0.0413669	0.277854	0.4	0.056338	intron_variant	MODIFIER	LALB_12523		LALB_12523	DGK2_DROME	Lalb_05371
LALB_129	LALB_129:5405	5405	2	G	C	0.191	1.95e-09	2.63e-05	4.58	-0.265138	0.0413026	0.285321	0.357143	0.0285714	intergenic_region	MODIFIER	LALB_11984		LALB_11984	CADN_DROME	Lalb_04098
LALB_146	LALB_146:9905	9905	0	A	G	0.182	1.24e-12	4.96e-08	7.3	0.284589	0.0364769	0.1095	0.084507	0.28169	intergenic_region	MODIFIER	LALB_12465		LALB_12465	MOS1T_DROMA
LALB_146	LALB_146:14048	14048	3	A	G	0.186	8.21e-12	2.66e-07	6.58	-0.276778	0.0371156	0.305293	0.352113	0.0147059	intergenic_region	MODIFIER	LALB_12465		LALB_12465	MOS1T_DROMA
LALB_146	LALB_146:14926	14926	3	C	A	0.186	4.13e-12	1.43e-07	6.84	-0.284304	0.0374912	0.313715	0.357143	0.0144928	intergenic_region	MODIFIER	LALB_12465		LALB_12465	MOS1T_DROMA
LALB_146	LALB_146:16568	16568	5	T	C	0.188	6.19e-11	1.37e-06	5.86	0.270625	0.0382144	0.0968871	0.0985915	0.287879	intergenic_region	MODIFIER	LALB_12465		LALB_12465	MOS1T_DROMA
LALB_146	LALB_146:17715	17715	4	G	T	0.173	8e-11	1.72e-06	5.76	-0.272036	0.038677	0.298657	0.338235	0.0142857	intergenic_region	MODIFIER	LALB_12465		LALB_12465	MOS1T_DROMA
LALB_146	LALB_146:22975	22975	2	C	T	0.092	1.27e-10	2.46e-06	5.61	0.326954	0.047066	0.169115	0	0.183099	intron_variant	MODIFIER	LALB_12465		LALB_12465	MOS1T_DROMA
LALB_146	LALB_146:24619	24619	0	A	G	0.091	9.11e-11	1.91e-06	5.72	0.32878	0.0469084	0.171429	0	0.183099	missense_variant	MODERATE	LALB_12465		LALB_12465	MOS1T_DROMA
LALB_146	LALB_146:92819	92819	2	A	T	0.121	1.11e-12	4.69e-08	7.33	0.338379	0.0432623	0.182624	0.0142857	0.228571	downstream_gene_variant	MODIFIER	LALB_12469		LALB_12469	UGDH_DROME	Lalb_04910
LALB_146	LALB_146:95002	95002	2	T	C	0.121	1.16e-12	4.75e-08	7.32	0.33812	0.0432769	0.182624	0.0142857	0.228571	intergenic_region	MODIFIER	LALB_12469	LALB_12470	LALB_12469	UGDH_DROME	Lalb_04910
LALB_146	LALB_146:96683	96683	2	T	G	0.121	1.31e-12	5.16e-08	7.29	0.336463	0.0431825	0.182624	0.0142857	0.228571	intergenic_region	MODIFIER	LALB_12469	LALB_12470	LALB_12469	UGDH_DROME	Lalb_04910
LALB_146	LALB_146:98575	98575	0	T	C	0.119	9.6e-13	4.13e-08	7.38	0.338942	0.0431895	0.179939	0.0140845	0.225352	intergenic_region	MODIFIER	LALB_12469	LALB_12470	LALB_12469	UGDH_DROME	Lalb_04910
LALB_146	LALB_146:99697	99697	2	T	C	0.106	2.5e-10	4.41e-06	5.36	0.308473	0.045249	0.158426	0.0140845	0.202899	intergenic_region	MODIFIER	LALB_12469	LALB_12470	LALB_12469	UGDH_DROME	Lalb_04910
LALB_146	LALB_146:100132	100132	0	G	A	0.112	3.26e-11	8.28e-07	6.08	0.319944	0.0444244	0.165461	0.0140845	0.211268	intergenic_region	MODIFIER	LALB_12469	LALB_12470	LALB_12469	UGDH_DROME	Lalb_04910
LALB_146	LALB_146:100697	100697	2	T	C	0.113	3.79e-11	8.99e-07	6.05	0.318494	0.0443969	0.16793	0.0142857	0.214286	intergenic_region	MODIFIER	LALB_12469	LALB_12470	LALB_12469	UGDH_DROME	Lalb_04910
LALB_146	LALB_146:100783	100783	3	C	T	0.257	2.57e-09	3.28e-05	4.48	-0.259069	0.0407042	0.263366	0.434783	0.0857143	intergenic_region	MODIFIER	LALB_12469	LALB_12470	LALB_12469	UGDH_DROME	Lalb_04910
LALB_146	LALB_146:100788	100788	1	A	G	0.113	1.58e-11	4.56e-07	6.34	0.32569	0.0443948	0.169382	0.0140845	0.214286	intergenic_region	MODIFIER	LALB_12469	LALB_12470	LALB_12469	UGDH_DROME	Lalb_04910
LALB_199	LALB_199:95760	95760	1	C	G	0.134	2.78e-17	4.97e-12	11.3	0.368693	0.0381251	0.255664	0	0.267606	missense_variant	MODERATE	LALB_12953		LALB_12953	.
LALB_199	LALB_199:95811	95811	1	A	G	0.218	4.61e-12	1.56e-07	6.81	-0.309642	0.0409424	0.304561	0.4	0.0422535	missense_variant	MODERATE	LALB_12953		LALB_12953	.
LALB_211	LALB_211:22450	22450	2	T	C	0.163	1.11e-10	2.23e-06	5.65	0.281558	0.040386	0.111203	0.0704225	0.26087	upstream_gene_variant	MODIFIER	LALB_12690		LALB_12690	BICD_DROME	Lalb_03499
LALB_211	LALB_211:26812	26812	1	T	A	0.162	1.4e-10	2.68e-06	5.57	0.279817	0.0403935	0.107371	0.0704225	0.257143	upstream_gene_variant	MODIFIER	LALB_12690		LALB_12690	BICD_DROME	Lalb_03499
LALB_211	LALB_211:27749	27749	3	C	G	0.157	8.61e-11	1.83e-06	5.74	0.284167	0.0404812	0.120153	0.0588235	0.253521	missense_variant	MODERATE	LALB_12690		LALB_12690	BICD_DROME	Lalb_03499
LALB_211	LALB_211:28126	28126	0	C	G	0.161	1.47e-10	2.76e-06	5.56	0.279972	0.0404668	0.103687	0.0704225	0.253521	missense_variant	MODERATE	LALB_12690		LALB_12690	BICD_DROME	Lalb_03499
LALB_211	LALB_211:34990	34990	0	G	C	0.161	1.47e-10	2.76e-06	5.56	0.279972	0.0404668	0.103687	0.0704225	0.253521	upstream_gene_variant	MODIFIER	LALB_12691		LALB_12691	MOS1T_DROMA
LALB_222	LALB_222:76177	76177	0	A	T	0.112	1.33e-11	3.92e-07	6.41	0.321795	0.0436709	0.165461	0.0140845	0.211268	intergenic_region	MODIFIER	LALB_12252	LALB_12253	LALB_12252	.
LALB_222	LALB_222:78940	78940	1	T	C	0.113	1.07e-11	3.29e-07	6.48	0.32501	0.0438728	0.169382	0.0140845	0.214286	intergenic_region	MODIFIER	LALB_12252	LALB_12253	LALB_12252	.
LALB_437	LALB_437:35036	35036	2	T	C	0.142	3.66e-09	4.49e-05	4.35	0.268307	0.0426258	0.105604	0.056338	0.231884	downstream_gene_variant	MODIFIER	LALB_14090		LALB_14090	.
LALB_599	LALB_599:154	154	4	A	G	0.151	5.16e-13	2.35e-08	7.63	0.323349	0.0406257	0.168631	0.0422535	0.268657	intergenic_region	MODIFIER	LALB_15148		LALB_15148	C6A14_DROME	Lalb_02299
LALB_599	LALB_599:6975	6975	2	T	C	0.149	1.15e-12	4.75e-08	7.32	0.316819	0.0405424	0.1531	0.0428571	0.257143	upstream_gene_variant	MODIFIER	LALB_15148		LALB_15148	C6A14_DROME	Lalb_02299
LALB_599	LALB_599:7650	7650	1	T	C	0.148	3.67e-10	6.2e-06	5.21	0.281355	0.0417212	0.115878	0.056338	0.242857	upstream_gene_variant	MODIFIER	LALB_15148		LALB_15148	C6A14_DROME	Lalb_02299
LALB_599	LALB_599:9343	9343	0	C	A	0.154	2.78e-11	7.23e-07	6.14	0.295667	0.0408867	0.125912	0.056338	0.253521	intron_variant	MODIFIER	LALB_15148		LALB_15148	C6A14_DROME	Lalb_02299
LALB_599	LALB_599:17830	17830	1	C	T	0.218	2.56e-11	6.79e-07	6.17	-0.29621	0.0408729	0.304561	0.4	0.0422535	downstream_gene_variant	MODIFIER	LALB_15148		LALB_15148	C6A14_DROME	Lalb_02299
LALB_601	LALB_601:9863	9863	3	A	G	0.129	1.1e-11	3.32e-07	6.48	0.323651	0.0437126	0.155801	0.0285714	0.231884	intron_variant	MODIFIER	LALB_13718		LALB_13718	CNKR3_HUMAN	Lalb_04272
LALB_601	LALB_601:11959	11959	1	T	C	0.141	1.26e-14	8.74e-10	9.06	0.352408	0.0408969	0.176607	0.0285714	0.253521	synonymous_variant	LOW	LALB_13718		LALB_13718	CNKR3_HUMAN	Lalb_04272
LALB_613	LALB_613:677	677	0	T	A	0.147	9.04e-10	1.32e-05	4.88	0.275394	0.04192	0.112219	0.056338	0.239437	upstream_gene_variant	MODIFIER	LALB_13220		LALB_13220	.
LALB_613	LALB_613:6219	6219	2	T	C	0.234	2.67e-11	7.01e-07	6.15	-0.295556	0.0408268	0.290636	0.414286	0.0571429	upstream_gene_variant	MODIFIER	LALB_13222		LALB_13222	DX39B_DROME	Lalb_12151
LALB_613	LALB_613:7909	7909	0	T	C	0.147	9.04e-10	1.32e-05	4.88	0.275394	0.04192	0.112219	0.056338	0.239437	upstream_gene_variant	MODIFIER	LALB_13222		LALB_13222	DX39B_DROME	Lalb_12151
LALB_613	LALB_613:8030	8030	1	C	T	0.148	1.12e-09	1.59e-05	4.8	0.273789	0.0419387	0.110402	0.0571429	0.239437	upstream_gene_variant	MODIFIER	LALB_13222		LALB_13222	DX39B_DROME	Lalb_12151
LALB_613	LALB_613:9583	9583	0	G	T	0.147	9.04e-10	1.32e-05	4.88	0.275394	0.04192	0.112219	0.056338	0.239437	downstream_gene_variant	MODIFIER	LALB_13221		LALB_13221	MARH8_MOUSE	Lalb_12153
LALB_613	LALB_613:9717	9717	0	T	C	0.231	1.14e-10	2.23e-06	5.65	-0.286269	0.0410942	0.286012	0.408451	0.056338	downstream_gene_variant	MODIFIER	LALB_13221		LALB_13221	MARH8_MOUSE	Lalb_12153
LALB_613	LALB_613:10156	10156	0	G	C	0.231	1.14e-10	2.23e-06	5.65	-0.286269	0.0410942	0.286012	0.408451	0.056338	downstream_gene_variant	MODIFIER	LALB_13221		LALB_13221	MARH8_MOUSE	Lalb_12153
LALB_613	LALB_613:10173	10173	0	C	T	0.231	1.14e-10	2.23e-06	5.65	-0.286269	0.0410942	0.286012	0.408451	0.056338	downstream_gene_variant	MODIFIER	LALB_13221		LALB_13221	MARH8_MOUSE	Lalb_12153
LALB_613	LALB_613:12361	12361	1	T	A	0.141	4.58e-11	1.04e-06	5.98	0.300339	0.0420733	0.134788	0.0428571	0.239437	intron_variant	MODIFIER	LALB_13222		LALB_13222	DX39B_DROME	Lalb_12151
LALB_613	LALB_613:13790	13790	0	C	A	0.231	1.14e-10	2.23e-06	5.65	-0.286269	0.0410942	0.286012	0.408451	0.056338	intron_variant	MODIFIER	LALB_13222		LALB_13222	DX39B_DROME	Lalb_12151
LALB_613	LALB_613:14974	14974	0	T	C	0.14	3.81e-11	8.99e-07	6.05	0.300614	0.0419115	0.136549	0.0422535	0.239437	intron_variant	MODIFIER	LALB_13222		LALB_13222	DX39B_DROME	Lalb_12151
LALB_613	LALB_613:16682	16682	0	T	C	0.147	9.04e-10	1.32e-05	4.88	0.275394	0.04192	0.112219	0.056338	0.239437	intron_variant	MODIFIER	LALB_13222		LALB_13222	DX39B_DROME	Lalb_12151
LALB_647	LALB_647:1511	1511	1	T	A	0.225	8.32e-10	1.31e-05	4.88	-0.272993	0.0414529	0.277854	0.4	0.056338	upstream_gene_variant	MODIFIER	LALB_14326		LALB_14326	.
LALB_807	LALB_807:11255	11255	6	C	T	0.204	1.21e-16	1.6e-11	10.8	-0.372324	0.0395291	0.385992	0.415385	0.0140845	intergenic_region	MODIFIER
LALB_831	LALB_831:10655	10655	0	T	C	0.238	1.92e-11	5.23e-07	6.28	-0.269791	0.0369567	0.301104	0.422535	0.056338	upstream_gene_variant	MODIFIER	LALB_13593		LALB_13593	.
LALB_831	LALB_831:11958	11958	1	T	A	0.261	1.37e-10	2.64e-06	5.58	-0.276015	0.0398217	0.274241	0.442857	0.084507	synonymous_variant	LOW	LALB_13592		LALB_13592	.
LALB_831	LALB_831:12645	12645	1	T	A	0.099	4.25e-12	1.46e-07	6.84	0.345435	0.0455863	0.184499	0	0.197183	upstream_gene_variant	MODIFIER	LALB_13591		LALB_13591	.
LALB_845	LALB_845:427	427	0	A	G	0.231	1.14e-10	2.23e-06	5.65	-0.286269	0.0410942	0.286012	0.408451	0.056338	upstream_gene_variant	MODIFIER	LALB_14827		LALB_14827	.
LALB_845	LALB_845:4616	4616	4	T	C	0.223	4.17e-11	9.66e-07	6.01	-0.293557	0.0410227	0.307055	0.405797	0.0434783	missense_variant	MODERATE	LALB_14827		LALB_14827	.
LALB_845	LALB_845:5073	5073	1	A	C	0.232	1.65e-10	3.02e-06	5.52	-0.286233	0.0415009	0.283516	0.408451	0.0571429	downstream_gene_variant	MODIFIER	LALB_14827		LALB_14827	.
LALB_845	LALB_845:5246	5246	0	A	G	0.147	9.04e-10	1.32e-05	4.88	0.275394	0.04192	0.112219	0.056338	0.239437	downstream_gene_variant	MODIFIER	LALB_14827		LALB_14827	.
LALB_845	LALB_845:10638	10638	0	A	G	0.147	9.04e-10	1.32e-05	4.88	0.275394	0.04192	0.112219	0.056338	0.239437	downstream_gene_variant	MODIFIER	LALB_14828		LALB_14828	VTI1B_MOUSE	Lalb_02168
LALB_845	LALB_845:11813	11813	7	T	G	0.191	3.41e-09	4.2e-05	4.38	-0.269076	0.0426525	0.29468	0.363636	0.0289855	downstream_gene_variant	MODIFIER	LALB_14828		LALB_14828	VTI1B_MOUSE	Lalb_02168
LALB_845	LALB_845:12840	12840	0	C	T	0.231	1.14e-10	2.23e-06	5.65	-0.286269	0.0410942	0.286012	0.408451	0.056338	upstream_gene_variant	MODIFIER	LALB_14828		LALB_14828	VTI1B_MOUSE	Lalb_02168
LALB_845	LALB_845:12847	12847	0	T	C	0.147	9.04e-10	1.32e-05	4.88	0.275394	0.04192	0.112219	0.056338	0.239437	upstream_gene_variant	MODIFIER	LALB_14828		LALB_14828	VTI1B_MOUSE	Lalb_02168
LALB_845	LALB_845:13392	13392	0	A	G	0.147	9.04e-10	1.32e-05	4.88	0.275394	0.04192	0.112219	0.056338	0.239437	upstream_gene_variant	MODIFIER	LALB_14828		LALB_14828	VTI1B_MOUSE	Lalb_02168
LALB_1192	LALB_1192:432	432	0	G	T	0.133	3.29e-23	8.65e-18	17.06	0.449678	0.0375842	0.257143	0	0.267606	upstream_gene_variant	MODIFIER	LALB_15664		LALB_15664	.	Lalb_14715
LALB_1192	LALB_1192:749	749	1	T	C	0.254	2.42e-14	1.5e-09	8.82	-0.333478	0.0392215	0.258866	0.428571	0.084507	upstream_gene_variant	MODIFIER	LALB_15664		LALB_15664	.	Lalb_14715
LALB_1192	LALB_1192:798	798	4	A	C	0.259	2.1e-13	1.06e-08	7.98	-0.31314	0.038563	0.281733	0.447761	0.084507	upstream_gene_variant	MODIFIER	LALB_15664		LALB_15664	.	Lalb_14715
LALB_1242	LALB_1242:2668	2668	3	A	T	0.136	6.39e-10	1.04e-05	4.98	0.290772	0.0438112	0.122713	0.0434783	0.228571	intergenic_region	MODIFIER
LALB_1688	LALB_1688:1914	1914	4	C	T	0.151	1.72e-09	2.34e-05	4.63	0.271128	0.0420723	0.110273	0.0588235	0.242857	intergenic_region	MODIFIER
LALB_1688	LALB_1688:3190	3190	2	G	A	0.22	3.84e-11	8.99e-07	6.05	-0.295563	0.0412145	0.30222	0.4	0.0428571	intergenic_region	MODIFIER
LALB_1702	LALB_1702:1923	1923	0	T	C	0.14	3.81e-11	8.99e-07	6.05	0.300614	0.0419115	0.136549	0.0422535	0.239437	intergenic_region	MODIFIER
LALB_1702	LALB_1702:2906	2906	3	A	G	0.129	9.24e-10	1.34e-05	4.87	0.276863	0.0421709	0.113812	0.0428571	0.217391	intergenic_region	MODIFIER
LALB_1962	LALB_1962:1256	1256	0	A	G	0.147	9.04e-10	1.32e-05	4.88	0.275394	0.04192	0.112219	0.056338	0.239437	intergenic_region	MODIFIER
LALB_2041	LALB_2041:1759	1759	0	G	C	0.147	8.46e-13	3.7e-08	7.43	0.323303	0.0410777	0.150728	0.0422535	0.253521	intergenic_region	MODIFIER
LALB_2055	LALB_2055:1162	1162	3	G	C	0.143	6.19e-11	1.37e-06	5.86371	0.298911	0.0422087	0.136889	0.0434783	0.242857	intergenic_region	MODIFIER
LALB_2055	LALB_2055:1534	1534	2	A	G	0.149	1.34e-09	1.87e-05	4.72804	0.274467	0.0422774	0.108565	0.057971	0.239437	intergenic_region	MODIFIER
LALB_2055	LALB_2055:1918	1918	1	T	C	0.148	1.1e-09	1.59e-05	4.7983	0.274919	0.0420967	0.110402	0.0571429	0.239437	intergenic_region	MODIFIER
LALB_2339	LALB_2339:735	735	1	A	G	0.148	1.12e-09	1.59e-05	4.7983	0.273789	0.0419387	0.110402	0.0571429	0.239437	intergenic_region	MODIFIER
