# Supplementary material for: The genetic basis of a social polymorphism in halictid bees
Source: Nat Commun. 2018 Oct 18;9:4338. doi: 10.1038/s41467-018-06824-8 (PMC6194137; doi:10.1038/s41467-018-06824-8)
Supplement: Supplementary file 5 — Supplementary Data 3 [file 41467_2018_6824_MOESM5_ESM.xlsx]

## Sheet: Revigo BP
term_ID	description	frequency	plot_X	plot_Y	plot_size	log10 p-value	uniqueness	dispensability	representative	eliminated
GO:0007010	cytoskeleton organization	0.0079	-4.138	2.54	5.004	-3.7937	0.837	0	7010	0
GO:1902589	single-organism organelle organization	0.014	null	null	5.254	-2.1189	0.752	0.703	7010	1
GO:0022610	biological adhesion	0.0055	-5.078	-0.193	4.849	-1.5443	0.993	0	22610	0
GO:0032879	regulation of localization	0.0073	6.217	-4.447	4.969	-3.3552	0.71	0	32879	0
GO:0040007	growth	0.0032	-2.351	0.66	4.609	-1.568	0.993	0	40007	0
GO:0043052	thermotaxis	0	-0.924	-2.434	2.281	-1.5407	0.915	0	43052	0
GO:0044331	cell-cell adhesion mediated by cadherin	0	-2.282	1.345	2.642	-2.9345	0.905	0	44331	0
GO:0065007	biological regulation	0.205	-4.31	0.191	6.42	-2.543	0.995	0	65007	0
GO:0018095	protein polyglutamylation	0.0001	-0.075	3.541	2.95	-3.407	0.939	0.023	18095	0
GO:0008218	bioluminescence	0.0001	-3.555	0.115	3.112	-2.0205	0.965	0.032	8218	0
GO:0046398	UDP-glucuronate metabolic process	0	1.564	5.945	2.009	-1.8032	0.864	0.037	46398	0
GO:0008608	attachment of spindle microtubules to kinetochore	0.0004	-2.325	4.293	3.672	-1.6684	0.831	0.095	8608	0
GO:0045841	negative regulation of mitotic metaphase/anaphase transition	0.0005	null	null	3.769	-1.3165	0.569	0.998	8608	1
GO:0071174	mitotic spindle checkpoint	0.0005	null	null	3.76	-1.3165	0.57	0.986	8608	1
GO:0000819	sister chromatid segregation	0.0024	null	null	4.49	-1.3247	0.743	0.946	8608	1
GO:1902100	negative regulation of metaphase/anaphase transition of cell cycle	0.0005	null	null	3.774	-1.3165	0.575	0.926	8608	1
GO:2000816	negative regulation of mitotic sister chromatid separation	0.0005	null	null	3.769	-1.3165	0.569	0.989	8608	1
GO:0033048	negative regulation of mitotic sister chromatid segregation	0.0005	null	null	3.798	-1.3165	0.568	0.993	8608	1
GO:0033046	negative regulation of sister chromatid segregation	0.0005	null	null	3.805	-1.3165	0.568	0.997	8608	1
GO:0007094	mitotic spindle assembly checkpoint	0.0004	null	null	3.688	-1.3392	0.573	0.851	8608	1
GO:0000070	mitotic sister chromatid segregation	0.0019	null	null	4.393	-1.3478	0.75	0.821	8608	1
GO:0007017	microtubule-based process	0.0066	-1.438	2.873	4.927	-1.5863	0.855	0.144	7017	0
GO:0007163	establishment or maintenance of cell polarity	0.001	-1.88	3.437	4.102	-1.382	0.871	0.156	7163	0
GO:1901856	negative regulation of cellular respiration	0	5.08	-3.507	2.283	-2.5449	0.696	0.165	1901856	0
GO:0043457	regulation of cellular respiration	0.0001	null	null	3.048	-2.0738	0.743	0.794	1901856	1
GO:0006654	phosphatidic acid biosynthetic process	0.0002	3.13	5.183	3.299	-1.508	0.816	0.169	6654	0
GO:0015701	bicarbonate transport	0.0001	1.804	2.075	2.941	-1.9509	0.897	0.189	15701	0
GO:0008543	fibroblast growth factor receptor signaling pathway	0.0003	3.933	-7.001	3.546	-2.6335	0.696	0.202	8543	0
GO:0050679	positive regulation of epithelial cell proliferation	0.0003	6.211	-4.197	3.559	-2.7516	0.677	0.202	50679	0
GO:0001936	regulation of endothelial cell proliferation	0.0002	null	null	3.368	-1.3823	0.759	0.893	50679	1
GO:0001938	positive regulation of endothelial cell proliferation	0.0001	null	null	3.174	-1.4289	0.691	0.951	50679	1
GO:0050678	regulation of epithelial cell proliferation	0.0006	null	null	3.85	-1.9299	0.745	0.928	50679	1
GO:0006885	regulation of pH	0.0007	5.375	-6.819	3.931	-2.7697	0.709	0.206	6885	0
GO:0045852	pH elevation	0	null	null	2.334	-1.7652	0.758	0.773	6885	1
GO:0045851	pH reduction	0.0002	null	null	3.285	-1.5974	0.731	0.878	6885	1
GO:0055067	monovalent inorganic cation homeostasis	0.0008	null	null	4.033	-2.7697	0.712	0.772	6885	1
GO:0051453	regulation of intracellular pH	0.0003	null	null	3.551	-1.3513	0.69	0.913	6885	1
GO:0051454	intracellular pH elevation	0	null	null	2.334	-1.7652	0.729	0.773	6885	1
GO:0030004	cellular monovalent inorganic cation homeostasis	0.0004	null	null	3.729	-1.3513	0.684	0.937	6885	1
GO:0030641	regulation of cellular pH	0.0003	null	null	3.56	-1.3513	0.69	0.951	6885	1
GO:0010565	regulation of cellular ketone metabolic process	0.0005	6.414	-0.31	3.801	-2.8403	0.7	0.211	10565	0
GO:0017157	regulation of exocytosis	0.0004	4.394	-1.198	3.747	-3.5302	0.61	0.217	17157	0
GO:0045921	positive regulation of exocytosis	0.0002	null	null	3.344	-2.4037	0.575	0.822	17157	1
GO:2000369	regulation of clathrin-dependent endocytosis	0	null	null	2.723	-1.8878	0.624	0.756	17157	1
GO:2000370	positive regulation of clathrin-dependent endocytosis	0	null	null	2.338	-1.9828	0.595	0.831	17157	1
GO:0060627	regulation of vesicle-mediated transport	0.0012	null	null	4.177	-2.3119	0.632	0.8	17157	1
GO:0051047	positive regulation of secretion	0.0006	null	null	3.916	-1.7131	0.568	0.935	17157	1
GO:0051046	regulation of secretion	0.0014	null	null	4.267	-1.9847	0.612	0.813	17157	1
GO:0051050	positive regulation of transport	0.0019	null	null	4.378	-2.6406	0.581	0.744	17157	1
GO:0051049	regulation of transport	0.0053	null	null	4.832	-2.174	0.616	0.848	17157	1
GO:1903530	regulation of secretion by cell	0.0013	null	null	4.234	-2.1505	0.591	0.91	17157	1
GO:1903532	positive regulation of secretion by cell	0.0006	null	null	3.882	-1.8668	0.552	0.93	17157	1
GO:0043269	regulation of ion transport	0.0024	null	null	4.496	-1.5481	0.625	0.869	17157	1
GO:0015014	heparan sulfate proteoglycan biosynthetic process, polysaccharide chain biosynthetic process	0	0.509	5.95	2.127	-1.6254	0.86	0.223	15014	0
GO:0015012	heparan sulfate proteoglycan biosynthetic process	0.0002	null	null	3.29	-1.3427	0.842	0.876	15014	1
GO:0030206	chondroitin sulfate biosynthetic process	0	null	null	2.572	-1.356	0.852	0.769	15014	1
GO:0006414	translational elongation	0.0078	1.738	4.531	4.999	-1.3013	0.917	0.231	6414	0
GO:0033238	regulation of cellular amine metabolic process	0.0002	6.092	-3.234	3.438	-1.7332	0.753	0.236	33238	0
GO:0002682	regulation of immune system process	0.0025	5.562	-5.057	4.51	-2.2729	0.715	0.243	2682	0
GO:0050776	regulation of immune response	0.0015	null	null	4.283	-1.3065	0.648	0.925	2682	1
GO:0002684	positive regulation of immune system process	0.0017	null	null	4.327	-2.3375	0.638	0.821	2682	1
GO:0051656	establishment of organelle localization	0.0018	1.015	1.751	4.364	-3.1864	0.831	0.245	51656	0
GO:2000300	regulation of synaptic vesicle exocytosis	0	null	null	2.748	-1.6856	0.528	0.874	51656	1
GO:2000302	positive regulation of synaptic vesicle exocytosis	0	null	null	1.58	-1.7845	0.546	0.89	51656	1
GO:0001956	positive regulation of neurotransmitter secretion	0	null	null	2.491	-1.7845	0.519	0.736	51656	1
GO:0016081	synaptic vesicle docking	0	null	null	2.301	-1.6535	0.631	0.777	51656	1
GO:0051294	establishment of spindle orientation	0.0001	null	null	3.245	-1.403	0.664	0.96	51656	1
GO:0030722	establishment of oocyte nucleus localization involved in oocyte dorsal/ventral axis specification	0	null	null	1.643	-1.7617	0.648	0.825	51656	1
GO:0007312	oocyte nucleus migration involved in oocyte dorsal/ventral axis specification	0	null	null	1.415	-1.8863	0.655	0.92	51656	1
GO:1902803	regulation of synaptic vesicle transport	0.0001	null	null	2.849	-1.3276	0.624	0.785	51656	1
GO:1902805	positive regulation of synaptic vesicle transport	0	null	null	2.021	-1.6028	0.609	0.901	51656	1
GO:0046907	intracellular transport	0.0156	null	null	5.302	-1.4614	0.828	0.925	51656	1
GO:0007097	nuclear migration	0.0001	null	null	3.035	-1.6529	0.85	0.968	51656	1
GO:0040023	establishment of nucleus localization	0.0001	null	null	3.103	-2.8918	0.849	0.784	51656	1
GO:0000132	establishment of mitotic spindle orientation	0.0001	null	null	3.207	-1.403	0.662	0.796	51656	1
GO:0051590	positive regulation of neurotransmitter transport	0	null	null	2.588	-1.7845	0.625	0.846	51656	1
GO:0031629	synaptic vesicle fusion to presynaptic active zone membrane	0	null	null	2.575	-1.894	0.569	0.727	51656	1
GO:0006913	nucleocytoplasmic transport	0.0024	null	null	4.483	-2.2024	0.848	0.753	51656	1
GO:0051640	organelle localization	0.0022	null	null	4.456	-1.7313	0.853	0.748	51656	1
GO:0051649	establishment of localization in cell	0.0168	null	null	5.333	-2.1771	0.831	0.733	51656	1
GO:0051169	nuclear transport	0.0024	null	null	4.486	-2.1886	0.848	0.753	51656	1
GO:0051647	nucleus localization	0.0001	null	null	3.198	-2.7135	0.855	0.795	51656	1
GO:0043087	regulation of GTPase activity	0.0051	6.523	-5.542	4.816	-1.7707	0.744	0.247	43087	0
GO:0048583	regulation of response to stimulus	0.0112	5.201	-5.856	5.158	-1.9533	0.708	0.291	48583	0
GO:0051174	regulation of phosphorus metabolic process	0.0058	6.148	-2.855	4.872	-2.121	0.705	0.297	51174	0
GO:0007205	protein kinase C-activating G-protein coupled receptor signaling pathway	0.0002	3.571	-6.69	3.375	-1.3951	0.729	0.302	7205	0
GO:0065008	regulation of biological quality	0.034	6.053	-5.314	5.639	-1.732	0.719	0.32	65008	0
GO:0070372	regulation of ERK1 and ERK2 cascade	0.0005	5.178	-1.546	3.796	-2.42	0.602	0.32	70372	0
GO:0001932	regulation of protein phosphorylation	0.0043	null	null	4.742	-1.4607	0.666	0.966	70372	1
GO:0023056	positive regulation of signaling	0.0036	null	null	4.66	-1.5735	0.586	0.891	70372	1
GO:0019220	regulation of phosphate metabolic process	0.0058	null	null	4.871	-2.1248	0.667	0.801	70372	1
GO:0045937	positive regulation of phosphate metabolic process	0.0028	null	null	4.559	-1.5315	0.604	0.985	70372	1
GO:0010647	positive regulation of cell communication	0.0036	null	null	4.663	-1.5617	0.593	0.892	70372	1
GO:0010562	positive regulation of phosphorus metabolic process	0.0028	null	null	4.559	-1.5315	0.605	0.929	70372	1
GO:0070373	negative regulation of ERK1 and ERK2 cascade	0.0001	null	null	3.214	-1.656	0.568	0.912	70372	1
GO:0042325	regulation of phosphorylation	0.0047	null	null	4.779	-1.8123	0.672	0.974	70372	1
GO:0042327	positive regulation of phosphorylation	0.0025	null	null	4.497	-1.7973	0.606	0.917	70372	1
GO:1902531	regulation of intracellular signal transduction	0.0055	null	null	4.846	-1.6795	0.618	0.93	70372	1
GO:0009966	regulation of signal transduction	0.0086	null	null	5.041	-1.7053	0.608	0.748	70372	1
GO:0051028	mRNA transport	0.0008	1.738	2.526	3.986	-1.7285	0.88	0.34	51028	0
GO:0051236	establishment of RNA localization	0.001	null	null	4.111	-1.5626	0.886	0.956	51028	1
GO:0050658	RNA transport	0.001	null	null	4.107	-1.5626	0.878	0.979	51028	1
GO:0050657	nucleic acid transport	0.001	null	null	4.108	-1.5626	0.897	0.882	51028	1
GO:0044283	small molecule biosynthetic process	0.0568	2.329	5.347	5.862	-1.3187	0.857	0.34	44283	0
GO:0048519	negative regulation of biological process	0.0198	6.134	-5.876	5.406	-1.3716	0.72	0.345	48519	0
GO:0045347	negative regulation of MHC class II biosynthetic process	0	4.735	-3.383	1.875	-2.3729	0.73	0.373	45347	0
GO:0045346	regulation of MHC class II biosynthetic process	0	null	null	2.412	-2.0929	0.785	0.936	45347	1
GO:0043578	nuclear matrix organization	0	-4.356	3.16	1.949	-1.8413	0.888	0.383	43578	0
GO:0031944	negative regulation of glucocorticoid metabolic process	0	6.262	-1.555	2.083	-2.3834	0.619	0.388	31944	0
GO:0045939	negative regulation of steroid metabolic process	0.0001	null	null	2.785	-1.8673	0.647	0.814	31944	1
GO:0032353	negative regulation of hormone biosynthetic process	0	null	null	2.262	-1.9602	0.637	0.978	31944	1
GO:0090030	regulation of steroid hormone biosynthetic process	0	null	null	2.476	-1.9602	0.655	0.884	31944	1
GO:0032351	negative regulation of hormone metabolic process	0	null	null	2.292	-1.9602	0.653	0.849	31944	1
GO:0090032	negative regulation of steroid hormone biosynthetic process	0	null	null	2.107	-2.1681	0.613	0.96	31944	1
GO:0032348	negative regulation of aldosterone biosynthetic process	0	null	null	1.964	-2.3834	0.595	0.947	31944	1
GO:0032347	regulation of aldosterone biosynthetic process	0	null	null	2.152	-2.0801	0.637	0.979	31944	1
GO:0032345	negative regulation of aldosterone metabolic process	0	null	null	1.964	-2.3834	0.6	0.961	31944	1
GO:0032344	regulation of aldosterone metabolic process	0	null	null	2.161	-2.0801	0.643	0.954	31944	1
GO:0050810	regulation of steroid biosynthetic process	0.0001	null	null	3.182	-1.3422	0.685	0.923	31944	1
GO:0046885	regulation of hormone biosynthetic process	0	null	null	2.747	-1.7293	0.684	0.929	31944	1
GO:0031943	regulation of glucocorticoid metabolic process	0	null	null	2.338	-1.9027	0.665	0.901	31944	1
GO:0031946	regulation of glucocorticoid biosynthetic process	0	null	null	2.262	-2.0801	0.659	0.976	31944	1
GO:0031947	negative regulation of glucocorticoid biosynthetic process	0	null	null	2.083	-2.3834	0.613	0.988	31944	1
GO:0051055	negative regulation of lipid biosynthetic process	0.0002	null	null	3.343	-1.6552	0.627	0.901	31944	1
GO:2000064	regulation of cortisol biosynthetic process	0	null	null	2.185	-2.0801	0.636	0.959	31944	1
GO:2000065	negative regulation of cortisol biosynthetic process	0	null	null	1.964	-2.3834	0.596	0.972	31944	1
GO:0010894	negative regulation of steroid biosynthetic process	0.0001	null	null	2.784	-1.8673	0.637	0.924	31944	1
GO:0010771	negative regulation of cell morphogenesis involved in differentiation	0.0002	-0.365	-4.71	3.271	-2.4525	0.52	0.394	10771	0
GO:2000737	negative regulation of stem cell differentiation	0.0001	null	null	2.767	-1.3845	0.591	0.707	10771	1
GO:0010717	regulation of epithelial to mesenchymal transition	0.0002	null	null	3.292	-1.3809	0.597	0.88	10771	1
GO:0010720	positive regulation of cell development	0.0009	null	null	4.047	-1.433	0.516	0.872	10771	1
GO:0010719	negative regulation of epithelial to mesenchymal transition	0.0001	null	null	2.806	-1.8031	0.56	0.71	10771	1
GO:0010721	negative regulation of cell development	0.0006	null	null	3.852	-1.5984	0.528	0.816	10771	1
GO:0050773	regulation of dendrite development	0.0002	null	null	3.465	-1.8999	0.539	0.767	10771	1
GO:0050774	negative regulation of dendrite morphogenesis	0	null	null	2.554	-1.6744	0.531	0.807	10771	1
GO:2000171	negative regulation of dendrite development	0	null	null	2.721	-1.5128	0.525	0.824	10771	1
GO:1900006	positive regulation of dendrite development	0.0001	null	null	3.082	-1.4376	0.505	0.866	10771	1
GO:0060284	regulation of cell development	0.0017	null	null	4.35	-2.0867	0.573	0.744	10771	1
GO:0010769	regulation of cell morphogenesis involved in differentiation	0.0006	null	null	3.852	-1.4296	0.546	0.872	10771	1
GO:0010646	regulation of cell communication	0.0093	5.15	-6.167	5.076	-1.8846	0.691	0.396	10646	0
GO:0043467	regulation of generation of precursor metabolites and energy	0.0003	6.589	-3.777	3.578	-1.3124	0.755	0.402	43467	0
GO:0023051	regulation of signaling	0.0093	5.937	-5.781	5.079	-1.8926	0.7	0.408	23051	0
GO:0031929	TOR signaling	0.0007	4.007	-6.361	3.922	-1.6398	0.71	0.418	31929	0
GO:1902931	negative regulation of alcohol biosynthetic process	0	6.172	0.108	2.433	-1.9611	0.69	0.423	1902931	0
GO:0007440	foregut morphogenesis	0	-4.236	-6.153	2.521	-1.8396	0.778	0.423	7440	0
GO:0007442	hindgut morphogenesis	0	null	null	2.727	-1.5372	0.773	0.847	7440	1
GO:0048737	imaginal disc-derived appendage development	0.0002	-4.34	-5.916	3.443	-1.7887	0.765	0.431	48737	0
GO:0007482	haltere development	0	null	null	1.964	-1.8991	0.782	0.727	48737	1
GO:0018200	peptidyl-glutamic acid modification	0.0002	-0.041	4.406	3.303	-2.9306	0.936	0.452	18200	0
GO:2000105	positive regulation of DNA-dependent DNA replication	0.0001	6.92	-2.23	2.865	-1.8205	0.697	0.455	2000105	0
GO:0045740	positive regulation of DNA replication	0.0001	null	null	3.19	-1.4707	0.685	0.8	2000105	1
GO:1903010	regulation of bone development	0	-1.155	-6.593	2.687	-2.3956	0.643	0.459	1903010	0
GO:2001206	positive regulation of osteoclast development	0	null	null	2.037	-2.3956	0.558	0.92	1903010	1
GO:0051216	cartilage development	0.0004	null	null	3.739	-1.4555	0.739	0.761	1903010	1
GO:2001204	regulation of osteoclast development	0	null	null	2.415	-2.3956	0.59	0.75	1903010	1
GO:0045672	positive regulation of osteoclast differentiation	0.0001	null	null	2.778	-1.4849	0.538	0.91	1903010	1
GO:0045670	regulation of osteoclast differentiation	0.0001	null	null	3.21	-1.3955	0.57	0.871	1903010	1
GO:0002763	positive regulation of myeloid leukocyte differentiation	0.0001	null	null	3.092	-1.3264	0.524	0.927	1903010	1
GO:1903012	positive regulation of bone development	0	null	null	2.258	-2.3956	0.603	0.926	1903010	1
GO:0045463	R8 cell development	0	-4.679	-6.038	1.415	-1.85	0.756	0.467	45463	0
GO:0051235	maintenance of location	0.0013	5.175	-4.707	4.219	-1.6343	0.692	0.468	51235	0
GO:0030952	establishment or maintenance of cytoskeleton polarity	0.0002	-4.207	2.789	3.275	-3.1843	0.774	0.469	30952	0
GO:0016325	oocyte microtubule cytoskeleton organization	0	null	null	2.334	-1.7822	0.65	0.875	30952	1
GO:0030951	establishment or maintenance of microtubule cytoskeleton polarity	0	null	null	2.681	-1.6542	0.784	0.911	30952	1
GO:0030950	establishment or maintenance of actin cytoskeleton polarity	0.0001	null	null	3.123	-1.7955	0.774	0.768	30952	1
GO:0008103	oocyte microtubule cytoskeleton polarization	0	null	null	2.127	-1.453	0.651	0.907	30952	1
GO:0016059	deactivation of rhodopsin mediated signaling	0	2.509	-6.665	1.903	-1.7727	0.719	0.481	16059	0
GO:0016056	rhodopsin mediated signaling pathway	0	null	null	2.522	-1.6031	0.742	0.893	16059	1
GO:0022400	regulation of rhodopsin mediated signaling pathway	0	null	null	2.265	-1.6819	0.708	0.927	16059	1
GO:0045494	photoreceptor cell maintenance	0.0001	-0.51	-6.907	3.114	-1.4479	0.638	0.488	45494	0
GO:0006065	UDP-glucuronate biosynthetic process	0	2.223	5.576	1.633	-1.8032	0.857	0.49	6065	0
GO:0050789	regulation of biological process	0.1937	5.723	-5.292	6.395	-2.5409	0.674	0.502	50789	0
GO:0050794	regulation of cellular process	0.1884	null	null	6.383	-2.1234	0.654	0.761	50789	1
GO:1902875	regulation of embryonic pattern specification	0	-1.53	-6.691	2.21	-1.4239	0.663	0.509	1902875	0
GO:0007509	mesoderm migration involved in gastrulation	0	-3.559	-5.199	2.188	-1.4096	0.701	0.509	7509	0
GO:0034103	regulation of tissue remodeling	0.0001	-0.688	-6.772	3.152	-1.5436	0.657	0.522	34103	0
GO:0046852	positive regulation of bone remodeling	0	null	null	2.534	-1.7113	0.619	0.958	34103	1
GO:0046850	regulation of bone remodeling	0.0001	null	null	2.999	-1.6112	0.661	0.949	34103	1
GO:0034105	positive regulation of tissue remodeling	0	null	null	2.727	-1.6273	0.612	0.919	34103	1
GO:0045124	regulation of bone resorption	0.0001	null	null	2.879	-1.6583	0.617	0.867	34103	1
GO:0045780	positive regulation of bone resorption	0	null	null	2.534	-1.7113	0.578	0.933	34103	1
GO:0000212	meiotic spindle organization	0.0001	-4.715	1.582	2.975	-1.4218	0.763	0.524	212	0
GO:0007166	cell surface receptor signaling pathway	0.0092	4.363	-5.807	5.072	-1.6111	0.662	0.536	7166	0
GO:0051128	regulation of cellular component organization	0.0159	3.069	-3.419	5.308	-1.9366	0.643	0.542	51128	0
GO:0048240	sperm capacitation	0	-4.586	-5.012	2.759	-1.9036	0.718	0.545	48240	0
GO:0007317	regulation of pole plasm oskar mRNA localization	0	null	null	2.204	-1.4239	0.474	0.808	48240	1
GO:0030716	oocyte fate determination	0	null	null	2.348	-1.3833	0.775	0.796	48240	1
GO:0007293	germarium-derived egg chamber formation	0.0001	null	null	2.932	-1.3948	0.712	0.71	48240	1
GO:0007294	germarium-derived oocyte fate determination	0	null	null	2.238	-1.3833	0.726	0.722	48240	1
GO:1903429	regulation of cell maturation	0.0001	null	null	2.882	-1.3195	0.629	0.778	48240	1
GO:0060281	regulation of oocyte development	0	null	null	2.752	-1.3423	0.603	0.801	48240	1
GO:0003323	type B pancreatic cell development	0.0001	-4.447	-5.62	2.773	-1.8909	0.717	0.546	3323	0
GO:0002068	glandular epithelial cell development	0.0001	null	null	2.872	-1.6732	0.74	0.917	3323	1
GO:1903795	regulation of inorganic anion transmembrane transport	0	3.567	-0.424	2.193	-2.0631	0.705	0.547	1903795	0
GO:0061458	reproductive system development	0.0016	-4.255	-6.155	4.299	-1.6262	0.737	0.55	61458	0
GO:0032507	maintenance of protein location in cell	0.0006	3.895	-1.98	3.868	-2.0232	0.62	0.553	32507	0
GO:0051457	maintenance of protein location in nucleus	0	null	null	2.723	-1.4891	0.667	0.846	32507	1
GO:0090292	nuclear matrix anchoring at nuclear membrane	0	null	null	1.934	-1.8413	0.639	0.767	32507	1
GO:0090286	cytoskeletal anchoring at nuclear membrane	0	null	null	2.668	-1.8413	0.609	0.84	32507	1
GO:0072595	maintenance of protein localization in organelle	0.0002	null	null	3.461	-1.3943	0.638	0.937	32507	1
GO:0051651	maintenance of location in cell	0.0007	null	null	3.937	-1.9698	0.623	0.9	32507	1
GO:0045185	maintenance of protein location	0.0006	null	null	3.88	-1.9486	0.685	0.902	32507	1
GO:0090130	tissue migration	0.0006	-4.807	-5.653	3.896	-1.4096	0.794	0.567	90130	0
GO:0016339	calcium-dependent cell-cell adhesion via plasma membrane cell adhesion molecules	0	-3.696	1.402	2.708	-2.3106	0.957	0.585	16339	0
GO:0016337	single organismal cell-cell adhesion	0.0015	null	null	4.28	-1.4478	0.884	0.895	16339	1
GO:0098609	cell-cell adhesion	0.0025	null	null	4.507	-1.5782	0.952	0.924	16339	1
GO:0007156	homophilic cell adhesion via plasma membrane adhesion molecules	0.001	null	null	4.087	-1.8234	0.95	0.799	16339	1
GO:0007155	cell adhesion	0.0054	null	null	4.844	-1.577	0.95	0.85	16339	1
GO:0098602	single organism cell adhesion	0.0016	null	null	4.316	-1.4183	0.888	0.889	16339	1
GO:0098742	cell-cell adhesion via plasma-membrane adhesion molecules	0.0011	null	null	4.14	-1.5782	0.951	0.866	16339	1
GO:0007428	primary branching, open tracheal system	0	-4.433	-5.861	1.69	-1.5446	0.79	0.589	7428	0
GO:0030539	male genitalia development	0.0001	-4.704	-5.412	2.898	-1.7133	0.757	0.589	30539	0
GO:0048806	genitalia development	0.0001	null	null	3.204	-1.3415	0.749	0.796	30539	1
GO:0015931	nucleobase-containing compound transport	0.002	1.831	2.709	4.404	-1.3766	0.897	0.591	15931	0
GO:0048736	appendage development	0.0006	-4.304	-6.063	3.901	-1.3229	0.754	0.591	48736	0
GO:0046473	phosphatidic acid metabolic process	0.0002	3.179	5.176	3.307	-1.4534	0.828	0.592	46473	0
GO:0051130	positive regulation of cellular component organization	0.0037	3.452	-3.009	4.681	-1.3052	0.571	0.593	51130	0
GO:0045571	negative regulation of imaginal disc growth	0	-1.127	-6.362	1.771	-1.5365	0.613	0.593	45571	0
GO:2001234	negative regulation of apoptotic signaling pathway	0.0004	4.042	-5.193	3.729	-1.9439	0.583	0.613	2001234	0
GO:1903202	negative regulation of oxidative stress-induced cell death	0.0001	null	null	3.009	-1.9011	0.623	0.726	2001234	1
GO:1903201	regulation of oxidative stress-induced cell death	0.0001	null	null	3.165	-1.5882	0.678	0.955	2001234	1
GO:2001233	regulation of apoptotic signaling pathway	0.0007	null	null	3.98	-1.4761	0.638	0.9	2001234	1
GO:2001237	negative regulation of extrinsic apoptotic signaling pathway	0.0002	null	null	3.399	-1.3067	0.594	0.882	2001234	1
GO:1902176	negative regulation of oxidative stress-induced intrinsic apoptotic signaling pathway	0	null	null	2.651	-2.0001	0.615	0.957	2001234	1
GO:1902175	regulation of oxidative stress-induced intrinsic apoptotic signaling pathway	0.0001	null	null	2.836	-1.6827	0.666	0.942	2001234	1
GO:1900408	negative regulation of cellular response to oxidative stress	0.0001	null	null	3.015	-1.9011	0.647	0.998	2001234	1
GO:1902041	regulation of extrinsic apoptotic signaling pathway via death domain receptors	0.0001	null	null	3.11	-1.6314	0.669	0.923	2001234	1
GO:1902042	negative regulation of extrinsic apoptotic signaling pathway via death domain receptors	0.0001	null	null	2.826	-2.0786	0.619	0.816	2001234	1
GO:1902883	negative regulation of response to oxidative stress	0.0001	null	null	3.02	-1.9011	0.662	0.905	2001234	1
GO:1902532	negative regulation of intracellular signal transduction	0.0013	null	null	4.216	-1.3784	0.576	0.814	2001234	1
GO:2001225	regulation of chloride transport	0	3.761	-0.261	2.201	-1.8991	0.704	0.615	2001225	0
GO:1902476	chloride transmembrane transport	0.0005	null	null	3.78	-1.3463	0.882	0.711	2001225	1
GO:0038095	Fc-epsilon receptor signaling pathway	0	3.253	-5.866	2.544	-1.591	0.684	0.617	38095	0
GO:0038093	Fc receptor signaling pathway	0.0001	null	null	2.806	-1.4128	0.675	0.767	38095	1
GO:0071320	cellular response to cAMP	0.0001	-0.094	-1.762	2.937	-1.4183	0.901	0.617	71320	0
GO:0033137	negative regulation of peptidyl-serine phosphorylation	0.0001	6.082	-0.758	2.795	-1.8851	0.668	0.618	33137	0
GO:0033135	regulation of peptidyl-serine phosphorylation	0.0002	null	null	3.479	-1.428	0.715	0.769	33137	1
GO:0016055	Wnt signaling pathway	0.0014	3.683	-5.112	4.253	-2.2712	0.662	0.629	16055	0
GO:0007295	growth of a germarium-derived egg chamber	0	-4.943	-5.21	1.857	-1.7848	0.741	0.63	7295	0
GO:0007389	pattern specification process	0.0015	-4.419	-6.305	4.274	-1.6207	0.742	0.631	7389	0
GO:0007412	axon target recognition	0	-2.901	-5.09	2.326	-1.5579	0.662	0.631	7412	0
GO:0010566	regulation of ketone biosynthetic process	0.0001	6.25	0.809	2.938	-2.0801	0.715	0.632	10566	0
GO:0006521	regulation of cellular amino acid metabolic process	0.0002	null	null	3.361	-1.8973	0.696	0.835	10566	1
GO:0045763	negative regulation of cellular amino acid metabolic process	0	null	null	2.547	-1.4244	0.66	0.883	10566	1
GO:0033239	negative regulation of cellular amine metabolic process	0	null	null	2.568	-1.379	0.704	0.885	10566	1
GO:0051897	positive regulation of protein kinase B signaling	0.0002	4.3	-5.583	3.304	-1.5159	0.622	0.632	51897	0
GO:0032008	positive regulation of TOR signaling	0.0002	null	null	3.317	-1.4693	0.621	0.701	51897	1
GO:0009892	negative regulation of metabolic process	0.0126	5.649	-4.373	5.209	-1.9397	0.616	0.632	9892	0
GO:0051129	negative regulation of cellular component organization	0.0024	null	null	4.495	-1.317	0.594	0.74	9892	1
GO:0010359	regulation of anion channel activity	0	3.528	-0.751	2.312	-2.0631	0.696	0.636	10359	0
GO:0042247	establishment of planar polarity of follicular epithelium	0	-5.242	-4.4	1.531	-2.0371	0.774	0.638	42247	0
GO:0016334	establishment or maintenance of polarity of follicular epithelium	0	null	null	2.312	-1.3099	0.756	0.881	42247	1
GO:0050793	regulation of developmental process	0.0121	0.761	-6.166	5.189	-1.6037	0.6	0.638	50793	0
GO:0051241	negative regulation of multicellular organismal process	0.0021	null	null	4.432	-1.4131	0.536	0.865	50793	1
GO:0022604	regulation of cell morphogenesis	0.0071	null	null	4.958	-1.684	0.51	0.837	50793	1
GO:2000026	regulation of multicellular organismal development	0.0042	null	null	4.728	-1.6991	0.559	0.701	50793	1
GO:0051093	negative regulation of developmental process	0.0019	null	null	4.381	-1.3287	0.559	0.742	50793	1
GO:0031295	T cell costimulation	0.0001	6.548	-2.293	2.81	-1.8485	0.637	0.644	31295	0
GO:0031294	lymphocyte costimulation	0.0001	null	null	2.84	-1.8485	0.665	0.774	31295	1
GO:0006996	organelle organization	0.036	-4.085	2.429	5.664	-1.525	0.841	0.652	6996	0
GO:0000226	microtubule cytoskeleton organization	0.0029	-2.935	2.922	4.575	-2.5263	0.749	0.656	226	0
GO:0030838	positive regulation of actin filament polymerization	0.0008	null	null	4.022	-1.3381	0.515	0.86	226	1
GO:0007051	spindle organization	0.0008	null	null	4.029	-1.3607	0.758	0.772	226	1
GO:0007015	actin filament organization	0.0024	null	null	4.488	-1.3535	0.752	0.81	226	1
GO:0071675	regulation of mononuclear cell migration	0.0001	2.813	-2.473	2.976	-2.0102	0.621	0.656	71675	0
GO:0071676	negative regulation of mononuclear cell migration	0	null	null	2.083	-2.0102	0.593	0.857	71675	1
GO:0002686	negative regulation of leukocyte migration	0.0001	null	null	2.905	-1.5275	0.559	0.844	71675	1
GO:0002685	regulation of leukocyte migration	0.0003	null	null	3.59	-1.3843	0.594	0.841	71675	1
GO:1902943	positive regulation of voltage-gated chloride channel activity	0	4.457	0.025	1.447	-2.0631	0.67	0.659	1902943	0
GO:1903797	positive regulation of inorganic anion transmembrane transport	0	null	null	1.491	-2.0631	0.673	0.914	1902943	1
GO:1902941	regulation of voltage-gated chloride channel activity	0	null	null	1.447	-2.0631	0.715	0.866	1902943	1
GO:1901529	positive regulation of anion channel activity	0	null	null	1.914	-2.0631	0.656	0.954	1902943	1
GO:0032350	regulation of hormone metabolic process	0.0001	7.036	-3.957	2.929	-1.5682	0.709	0.661	32350	0
GO:0043569	negative regulation of insulin-like growth factor receptor signaling pathway	0	3.417	-6.108	2.314	-2.3834	0.654	0.663	43569	0
GO:0043567	regulation of insulin-like growth factor receptor signaling pathway	0.0001	null	null	2.772	-1.6928	0.699	0.911	43569	1
GO:0034453	microtubule anchoring	0.0001	-3.794	3.216	3.128	-1.3629	0.788	0.665	34453	0
GO:0043270	positive regulation of ion transport	0.0004	4.777	-2.099	3.714	-2.1326	0.601	0.67	43270	0
GO:0002028	regulation of sodium ion transport	0.0002	null	null	3.299	-1.312	0.672	0.78	43270	1
GO:0032411	positive regulation of transporter activity	0.0001	null	null	3.226	-1.3079	0.62	0.872	43270	1
GO:0032414	positive regulation of ion transmembrane transporter activity	0.0001	null	null	3.174	-1.3463	0.615	0.83	43270	1
GO:0044070	regulation of anion transport	0.001	null	null	4.085	-1.326	0.638	0.812	43270	1
GO:1903793	positive regulation of anion transport	0.0001	null	null	2.87	-1.4663	0.631	0.796	43270	1
GO:0010765	positive regulation of sodium ion transport	0.0001	null	null	2.822	-1.727	0.635	0.71	43270	1
GO:0010862	positive regulation of pathway-restricted SMAD protein phosphorylation	0.0001	5.327	-2.382	3.105	-1.6074	0.585	0.673	10862	0
GO:0050730	regulation of peptidyl-tyrosine phosphorylation	0.0005	null	null	3.759	-1.3366	0.705	0.795	10862	1
GO:0050731	positive regulation of peptidyl-tyrosine phosphorylation	0.0003	null	null	3.612	-1.5579	0.641	0.703	10862	1
GO:0060393	regulation of pathway-restricted SMAD protein phosphorylation	0.0001	null	null	3.21	-1.3308	0.636	0.977	10862	1
GO:0048846	axon extension involved in axon guidance	0.0001	-2.71	-4.663	2.883	-1.606	0.626	0.675	48846	0
GO:0031290	retinal ganglion cell axon guidance	0.0001	null	null	2.921	-1.3066	0.628	0.755	48846	1
GO:1902284	neuron projection extension involved in neuron projection guidance	0.0001	null	null	2.883	-1.606	0.628	0.822	48846	1
GO:0048841	regulation of axon extension involved in axon guidance	0	null	null	2.73	-1.3331	0.409	0.982	48846	1
GO:0006695	cholesterol biosynthetic process	0.0001	2.191	5.604	3.173	-1.3956	0.84	0.684	6695	0
GO:1902930	regulation of alcohol biosynthetic process	0.0001	null	null	3.016	-1.384	0.739	0.734	6695	1
GO:0045833	negative regulation of lipid metabolic process	0.0002	7.03	-1.795	3.464	-1.329	0.636	0.696	45833	0

## Sheet: Revigo MF
term_ID	description	frequency	plot_X	plot_Y	plot_size	log10 p-value	uniqueness	dispensability	representative	eliminated
GO:0003987	acetate-CoA ligase activity	0.00035	-0.07	4.273	3.687	-2.2267	0.916	0	3987	0
GO:0016405	CoA-ligase activity	0.00109	null	null	4.184	-1.5648	0.913	0.782	3987	1
GO:0016878	acid-thiol ligase activity	0.00173	null	null	4.387	-1.5266	0.912	0.877	3987	1
GO:0005488	binding	0.55656	-3.381	7.879	6.894	-2.2272	0.988	0	5488	0
GO:0005515	protein binding	0.0441	-0.672	-2.382	5.793	-3.4964	0.903	0	5515	0
GO:0019869	chloride channel inhibitor activity	2e-05	0.355	2.313	2.412	-1.889	0.906	0	19869	0
GO:0016248	channel inhibitor activity	7e-05	null	null	2.978	-1.6187	0.906	0.822	19869	1
GO:0008200	ion channel inhibitor activity	7e-05	null	null	2.965	-1.6187	0.903	0.935	19869	1
GO:0017081	chloride channel regulator activity	2e-05	null	null	2.526	-1.6814	0.909	0.772	19869	1
GO:0005260	channel-conductance-controlling ATPase activity	1e-05	2.574	6.327	1.991	-2.0631	0.784	0.014	5260	0
GO:0008417	fucosyltransferase activity	0.00031	5.669	2.214	3.646	-1.5732	0.942	0.018	8417	0
GO:0016703	oxidoreductase activity, acting on single donors with incorporation of molecular oxygen, incorporation of one atom of oxygen (internal monooxygenases or internal mixed function oxidases)	0.00066	4.257	-3.436	3.97	-2.0205	0.915	0.019	16703	0
GO:0016874	ligase activity	0.0354	2.014	0.904	5.698	-1.9956	0.95	0.027	16874	0
GO:0000149	SNARE binding	0.00047	-7.117	0.008	3.822	-2.8968	0.784	0.048	149	0
GO:0003746	translation elongation factor activity	0.00369	-3.748	-5.761	4.715	-1.305	0.892	0.06	3746	0
GO:0000166	nucleotide binding	0.20185	-1.68	-6.506	6.454	-2.0431	0.72	0.145	166	0
GO:0017076	purine nucleotide binding	0.16107	null	null	6.356	-1.8228	0.732	0.746	166	1
GO:0030554	adenyl nucleotide binding	0.14356	null	null	6.306	-1.4104	0.728	0.813	166	1
GO:0035639	purine ribonucleoside triphosphate binding	0.15815	null	null	6.348	-1.8765	0.768	0.742	166	1
GO:0032559	adenyl ribonucleotide binding	0.14309	null	null	6.304	-1.4222	0.713	0.852	166	1
GO:0032550	purine ribonucleoside binding	0.15987	null	null	6.352	-1.8739	0.722	0.708	166	1
GO:0032549	ribonucleoside binding	0.16047	null	null	6.354	-1.8674	0.722	0.838	166	1
GO:0032555	purine ribonucleotide binding	0.16057	null	null	6.354	-1.8357	0.708	0.795	166	1
GO:0032553	ribonucleotide binding	0.16747	null	null	6.372	-1.8011	0.711	0.804	166	1
GO:0005524	ATP binding	0.14125	null	null	6.299	-1.4498	0.71	0.813	166	1
GO:0001883	purine nucleoside binding	0.15987	null	null	6.352	-1.8739	0.722	0.838	166	1
GO:0001882	nucleoside binding	0.16054	null	null	6.354	-1.8658	0.725	0.794	166	1
GO:0004143	diacylglycerol kinase activity	0.00036	5.999	0.827	3.706	-1.492	0.936	0.154	4143	0
GO:0097367	carbohydrate derivative binding	0.17252	0.524	-3.447	6.385	-1.5942	0.886	0.155	97367	0
GO:0016817	hydrolase activity, acting on acid anhydrides	0.07223	-0.028	7.456	6.007	-1.5678	0.849	0.161	16817	0
GO:0061630	ubiquitin protein ligase activity	0.00093	5.028	1.463	4.117	-1.329	0.923	0.165	61630	0
GO:0061659	ubiquitin-like protein ligase activity	0.00094	null	null	4.123	-1.329	0.923	0.797	61630	1
GO:0036094	small molecule binding	0.21337	0.141	-4.815	6.478	-1.8965	0.883	0.165	36094	0
GO:0043167	ion binding	0.33492	-0.623	-6.036	6.673	-1.6374	0.875	0.197	43167	0
GO:0003979	UDP-glucose 6-dehydrogenase activity	0.00041	3.267	-4.297	3.765	-1.9025	0.935	0.237	3979	0
GO:0003723	RNA binding	0.05283	-2.649	-5.925	5.871	-1.4229	0.858	0.286	3723	0
GO:0004497	monooxygenase activity	0.00947	3.598	-4.695	5.125	-1.4195	0.928	0.3	4497	0
GO:0042289	MHC class II protein binding	2e-05	-6.551	2.736	2.334	-2.3729	0.795	0.318	42289	0
GO:0032050	clathrin heavy chain binding	2e-05	-5.591	1.853	2.35	-2.5681	0.817	0.319	32050	0
GO:0005521	lamin binding	2e-05	-5.842	0.045	2.494	-2.2899	0.814	0.325	5521	0
GO:1901265	nucleoside phosphate binding	0.20185	-2.141	-6.537	6.454	-2.0431	0.832	0.327	1901265	0
GO:0045502	dynein binding	6e-05	-6.137	2.958	2.929	-1.6259	0.805	0.343	45502	0
GO:0008013	beta-catenin binding	0.00021	-6.445	2.064	3.473	-1.3098	0.793	0.37	8013	0
GO:0042623	ATPase activity, coupled	0.02501	1.088	7.325	5.547	-1.601	0.746	0.378	42623	0
GO:0015405	P-P-bond-hydrolysis-driven transmembrane transporter activity	0.01691	null	null	5.377	-1.5244	0.804	0.972	42623	1
GO:0016820	hydrolase activity, acting on acid anhydrides, catalyzing transmembrane movement of substances	0.0163	null	null	5.361	-1.5481	0.701	0.835	42623	1
GO:0016818	hydrolase activity, acting on acid anhydrides, in phosphorus-containing anhydrides	0.0719	null	null	6.005	-1.5755	0.744	0.925	42623	1
GO:0015399	primary active transmembrane transporter activity	0.01691	null	null	5.377	-1.5244	0.819	0.845	42623	1
GO:0043492	ATPase activity, coupled to movement of substances	0.01588	null	null	5.349	-1.5867	0.733	0.865	42623	1
GO:0042626	ATPase activity, coupled to transmembrane movement of substances	0.01541	null	null	5.336	-1.5867	0.669	0.75	42623	1
GO:0044769	ATPase activity, coupled to transmembrane movement of ions, rotational mechanism	0.00363	null	null	4.708	-1.3283	0.694	0.833	42623	1
GO:0016462	pyrophosphatase activity	0.0713	null	null	6.002	-1.584	0.744	0.916	42623	1
GO:0017111	nucleoside-triphosphatase activity	0.06774	null	null	5.979	-1.681	0.744	0.769	42623	1
GO:0030276	clathrin binding	0.00033	-6.486	0.548	3.665	-1.8352	0.788	0.381	30276	0
GO:0005484	SNAP receptor activity	0.00047	-6.917	0.191	3.82	-1.475	0.784	0.389	5484	0
GO:0003951	NAD+ kinase activity	0.00128	5.333	0.578	4.257	-1.4048	0.933	0.399	3951	0
GO:0050839	cell adhesion molecule binding	0.00088	-6.491	0.048	4.095	-1.8393	0.776	0.406	50839	0
GO:0045296	cadherin binding	0.00062	-7.278	1.232	3.939	-1.3746	0.781	0.414	45296	0
GO:0019901	protein kinase binding	0.00149	-7.067	0.723	4.321	-1.67	0.762	0.441	19901	0
GO:0019900	kinase binding	0.00164	null	null	4.364	-1.5155	0.761	0.782	19901	1
GO:0045289	luciferin monooxygenase activity	1e-05	4.313	-3.954	1.949	-2.0205	0.929	0.478	45289	0
GO:0015106	bicarbonate transmembrane transporter activity	4e-05	4.059	5.156	2.737	-2.0631	0.881	0.479	15106	0
GO:0070696	transmembrane receptor protein serine/threonine kinase binding	3e-05	-6.057	1.439	2.615	-2.1741	0.778	0.506	70696	0
GO:0070700	BMP receptor binding	2e-05	null	null	2.398	-2.3834	0.783	0.943	70696	1
GO:0046961	proton-transporting ATPase activity, rotational mechanism	0.00048	1.973	6.723	3.833	-1.5139	0.729	0.521	46961	0
GO:0046933	proton-transporting ATP synthase activity, rotational mechanism	0.00325	null	null	4.66	-1.4931	0.693	0.838	46961	1
GO:0008092	cytoskeletal protein binding	0.00708	-6.542	1.074	4.999	-1.6222	0.746	0.521	8092	0
GO:0042287	MHC protein binding	5e-05	-6.94	2.14	2.822	-2.0656	0.784	0.534	42287	0
GO:0004004	ATP-dependent RNA helicase activity	0.00076	0.991	7.523	4.028	-1.3361	0.787	0.542	4004	0
GO:0033612	receptor serine/threonine kinase binding	4e-05	-7.038	2.378	2.772	-1.9643	0.785	0.544	33612	0
GO:0015631	tubulin binding	0.00327	-6.893	1.352	4.663	-1.7345	0.758	0.559	15631	0
GO:0008186	RNA-dependent ATPase activity	0.00106	1.289	7.193	4.174	-1.3136	0.782	0.559	8186	0
GO:0047077	Photinus-luciferin 4-monooxygenase (ATP-hydrolyzing) activity	1e-05	4.592	-3.539	1.929	-2.0205	0.925	0.61	47077	0
GO:0036442	hydrogen-exporting ATPase activity	0.00061	2.146	6.701	3.933	-1.4709	0.727	0.674	36442	0
